# Supplementary material for: Diverse Transcriptome Responses to Salinity Change in Atlantic Cod Subpopulations
Source: Cells. 2023 Dec 3;12(23):2760. doi: 10.3390/cells12232760 (PMC10706248; doi:10.3390/cells12232760)
Supplement: Supplementary file 1 [file cells-12-02760-s001.zip]

Archive with 5 entries (5 files):
- Supplementary Figure S1.png
- Supplementary Figure S2.png
- Supplementary Table S1.xlsx
- Supplementary Table S2.xlsx
- Supplementary Table S3.xlsx
