# Supplementary material for: Diverse Transcriptome Responses to Salinity Change in Atlantic Cod Subpopulations
Source: Cells. 2023 Dec 3;12(23):2760. doi: 10.3390/cells12232760 (PMC10706248; doi:10.3390/cells12232760)
Supplement: Supplementary file 1 [file cells-12-02760-s001.zip › Supplementary Table S1.xlsx]

## Sheet: Table S1
Sub-population	Probe name	Description	Gene Symbol	GDA3.1h	GDA3.12h	GDA3.72h	GDA18.1h	GDA18.72h	GDA33.1h	GDA33.12h	KIEL3.1h	KIEL3.12h	KIEL8.1h	KIEL8.72h	KIEL28.1h	KIEL28.72h	KIEL33.1h	KIEL33.12h
GDA	Gmr#GENSCAN00000060387	tyrosine-protein kinase ABL2-like isoform X3	abl2	0.444576	-0.838347	-0.0840643	-1.35727	0.0536434	-1.18269	-0.738119	-0.478195	0.0964989	-0.718088	-0.536053	0.189351	-0.816395	-0.552869	-0.945608
GDA	Gmr#GENSCAN00000051468	peroxisomal acyl-coenzyme A oxidase 1 isoform X2	acox1	1.13005	0.688032	-0.041243	0.0120243	0.490051	-0.0313952	0.150721	-0.0496308	-0.0356239	0.555969	0.27631	-0.21661	0.63554	-0.116365	0.415615
GDA	Gmr#GmA0000007674	acyl-CoA synthetase family member 2, mitochondrial-like	acsf2	-0.364012	-0.451013	-0.534062	-0.260628	-0.674461	-1.01863	-1.36625	-0.204141	-0.309176	0.477542	0.0889604	0.603402	0.21927	-0.102994	-0.41684
GDA	Gmr#GENSCAN00000000382	aerolysin-like protein	aep1	-0.853597	1.19529	1.26119	1.94231	1.99539	1.19793	0.480156	0.183441	0.0475173	0.401063	0.759014	0.0291463	0.32283	-0.252173	0.300981
GDA	Gmr#GENSCAN00000024413	aerolysin-like protein	aep1	-0.350497	0.470529	-0.263034	0.49981	-0.265437	1.13511	0.484792	0.993092	-0.172488	0.495736	0.308645	0.21424	0.654944	-0.0799754	1.46833
GDA	Gmr#GENSCAN00000053672	aerolysin-like protein	aep1	-1.51551	-2.8534	-3.11853	-1.97636	-1.69153	-0.57628	0.594008	0.042754	-0.71721	0.134477	-0.192825	0.749281	0.954277	2.29761	-0.157044
GDA	Gmr#GENSCAN00000062354	aerolysin-like protein	aep1	-0.439357	1.0052	0.746374	1.27753	1.27753	0.807427	0.259461	0.378382	0.093879	0.381198	0.84218	0.0203404	0.273169	0.189845	0.493703
GDA	Gmr#GENSCAN00000025062	neuroblast differentiation-associated protein AHNAK-like	ahnak	0.586623	0.565118	0.395739	0.989936	1.06915	0.736244	0.552368	0.0152284	-0.269033	-0.638769	-0.409255	-0.699552	-0.453122	-0.672652	-0.27739
GDA	Gmr#GmA0000019085	neuroblast differentiation-associated protein AHNAK-like isoform X4	ahnak	0.455218	0.533034	0.517875	1.01713	0.900503	0.846584	0.332789	0.217591	-0.361768	-0.409255	-0.405992	-0.280956	-0.342555	-0.54498	-0.209141
GDA	Gmr#GENSCAN00000039227	GDP-Man:Man(3)GlcNAc(2)-PP-Dol alpha-1,2-mannosyltransferase-like	alg11	0.0200478	-1.51602	0.0832941	-0.0703893	-0.0703893	0.0105703	0.0344558	0.0303245	-0.0398403	0.0245899	-0.015783	-0.0271541	0.0366739	-0.00288251	-0.0243197
GDA	Gmr#GENSCAN00000027730	arachidonate 15-lipoxygenase B-like	alox15b	-0.770618	0.266559	-0.104337	0.439285	0.886033	0.693154	1.10687	0.170069	-0.0468403	0.182459	-0.297485	-0.908429	0.111383	-0.0579701	0.805661
GDA	Gmr#GENSCAN00000040394	arachidonate 15-lipoxygenase B-like	alox15b	-0.386259	-0.077243	-0.344828	-0.340277	0.369595	0.0525957	1.04067	0.461561	-0.39835	-0.141433	-0.408168	-0.509949	0.787866	-0.70044	-0.463622
GDA	Gmr#GmA0000006003	arachidonate 15-lipoxygenase B-like	alox15b	-0.582074	-0.0676387	-0.175045	0.0284105	0.77596	0.0341603	1.15875	0.778432	-0.467801	0.161976	-0.351628	-0.764686	0.843474	-0.934328	-0.362891
GDA	Gmr#GmA0000014351_3	arachidonate 15-lipoxygenase B-like	alox15b	-0.388465	-0.0172093	-0.319618	-0.41684	0.39973	0.0545421	1.0616	0.569394	-0.476122	-0.181421	-0.499782	-0.510962	0.885766	-0.737254	-0.517024
GDA	Gmr#GmA0000014351_4	arachidonate 15-lipoxygenase B-like	alox15b	-0.349365	-0.0257376	-0.343692	-0.434028	0.392516	0.16715	1.03003	0.570679	-0.493647	-0.14274	-0.491597	-0.539035	0.850741	-0.761285	-0.501821
GDA	Gmr#S41390044	ANTAGONIST OF LIKE HETEROCHROMATIN 1-like	alp1	0.488836	0.920844	0.32572	0.244172	0.683159	0.419855	1.25463	-0.269033	-0.395063	0.480559	-0.0342157	-0.624803	0.240588	-0.57628	-0.632268
GDA	Gmr#GENSCAN00000049696	apolipoprotein A-II	apoa2	-0.0229004	0.0481139	0.866173	0.168123	0.175599	1.2109	0.125164	0.0128975	0.348868	0.536168	-0.0257376	0.459179	0.0711181	0.00665171	-0.0496308
GDA	Gmr#GmA0000013862	apolipoprotein A-II	apoa2	-0.00575927	-0.0676387	1.09388	0.198096	0.285952	1.61043	0.178698	-0.0579701	0.476739	0.693854	-0.041243	0.658128	0.0262051	-0.0496308	-0.21661
GDA	Gmr#GENSCAN00000052840	C->U-editing enzyme APOBEC-2-like	apobec2	-0.586885	-0.761285	-1.04474	-1.06419	-1.12961	-1.07861	-0.963474	-0.00288251	-0.137504	0.0613002	0.0101344	0.111695	0.0738487	-0.0114956	0.0490091
GDA	Gmr#S41389204	apolipoprotein L2-like	apol2	-1.54547	-0.498761	-0.206643	-0.539035	-0.84318	-0.400538	-1.31673	0.612637	0.0307666	-0.711054	-0.784085	-0.0867838	0.994816	-0.303342	1.21123
GDA	Gmr#GmA0000014565	apolipoprotein L3-like	apol3	-0.1137	1.21625	0.180495	0.100979	0.11904	0.0175631	0.135111	-0.31034	0.275262	-0.366252	-0.217851	-0.27739	-0.0229004	-0.077243	0.0303245
GDA	Gmr#GENSCAN00000035638	ankyrin repeat and SOCS box protein 3-like	asb3	0.212735	-0.163499	0.00115462	0.00361125	0.0383026	1.12532	0.0736969	0.172506	0.17397	0.246395	0.416192	0.171531	0.258425	0.0257644	0.123905
GDA	Gmr#S41424546	ANTAGONIST OF LIKE HETEROCHROMATIN 1-like	asrgl1	0.426238	1.20923	-0.232661	-0.321928	-0.295135	-0.0593553	0.510868	0.173807	0.179351	0.345015	0.711464	0.800626	0.609332	0.277009	0.396119
GDA	Gmr#GENSCAN00000054592	asteroid homolog 1-like isoform X5	aste1	-1.03914	1.01072	-0.295135	0.129734	-0.192825	0.196442	0.501851	0.053344	0.179841	0.825466	0.476338	0.320846	0.903198	-0.531069	1.12249
GDA	Gmr#GENSCAN00000060126	sodium/potassium-transporting ATPase subunit alpha-2	atp1a2	-0.375178	-1.59837	-0.405992	-0.378512	-0.505891	-0.736388	-0.572405	0.0502036	0.0686952	-0.231432	0.0452826	-0.0565835	0.221623	-0.0813396	-0.529071
GDA	Gmr#GmA0000007205	betaine--homocysteine S-methyltransferase 1	bhmt	-0.871844	-1.27977	-0.50284	-0.077243	-0.438293	-0.212881	-0.0717627	-0.455229	0.163753	-0.925999	-0.0114956	-0.0908534	0.0194628	-0.182692	0.309002
GDA	Gmr#GmA0000007205_1	betaine--homocysteine S-methyltransferase 1	bhmt	-0.784085	-1.33285	-0.517024	-0.0129262	-0.454176	-0.146655	-0.0496308	-0.425459	0.217256	-0.95977	-0.0172093	-0.0662614	-0.0114956	-0.146655	0.292652
GDA	Gmr#GmA0000007205_2	betaine--homocysteine S-methyltransferase 1	bhmt	-0.884403	-1.30685	-0.494672	-0.0731347	-0.438293	-0.183963	-0.100305	-0.422233	0.207728	-0.92524	-0.00863031	-0.130931	0.0819191	-0.153157	0.292652
GDA	Gmr#GmA0000013063_1	Bloom syndrome protein homolog	blm	-0.0717627	0.116066	0.332244	-0.295135	0.28051	0.027822	1.2382	0.429537	0.257735	-0.393965	0.39479	0.210563	0.641379	0.624822	0.327348
GDA	Gmr#GENSCAN00000032397	Bloom syndrome protein isoform X3	blm	-1.40817	-1.0314	-0.752749	-1.02503	0.0661253	-0.654436	0.545614	0.184425	-0.124328	-0.989139	0.891911	0.19314	0.753653	0.367732	0.436159
GDA	Gmr#S44201369	complement C1q and tumor necrosis factor-related protein 9-like	c1qtnf9	-0.173767	-0.343692	-0.536053	0.649276	-0.470927	-0.444667	-1.62901	-0.905351	-0.475085	0.817816	-0.43082	-0.0214797	0.220614	0.0985055	-0.412511
GDA	Gmr#GmA0000009370	complement C4-A-like isoform X1	c4a	0.261881	-0.87578	-1.32826	-1.146	-0.370722	-1.22959	-0.172488	-0.550901	-0.387363	-0.745022	-0.237564	-0.766383	-0.328836	-0.386259	-0.451013
GDA	Gmr#GmA0000006172	LEG1 homolog	c6orf58	0.994241	0.581864	1.16294	1.17756	1.15297	1.15136	1.0505	-0.0894982	0.0534937	-0.0342157	0.149761	-0.0257376	-0.258217	-0.257011	0.309002
GDA	Gmr#GENSCAN00000047450	caspase-1-like	casp1	1.20856	1.58294	0.329341	0.647467	-0.045443	0.0247367	0.49981	0.714302	-0.263034	-0.0468403	-0.265437	0.268817	-0.399445	-0.585924	-0.512985
GDA	Gmr#S55469356	caspase-13-like isoform X3	casp13	1.06794	-0.377401	-0.0482362	2.37407	0.433039	0.503078	0.75755	0.113099	-0.556797	0.121392	-0.183963	0.209395	0.41754	0.0206331	0.100979
GDA	Gmr#GmA0000016717	caspase-3-like isoform X2	casp3	-1.11303	-0.649845	-0.367371	-0.458382	0.219942	-0.253384	-0.235114	-0.0299829	-0.185232	-0.104337	-0.0662614	0.0758241	-0.045443	-0.015783	-0.109695
GDA	Gmr#GENSCAN00000027103	caspase-3-like, partial	casp3	2.31977	0.247765	-0.00288251	0.281737	1.41081	0.0153742	0.5245	0.00679665	0.940091	-0.244887	0.101753	0.257563	-0.0621217	-0.0717627	0.150561
GDA	Gmr#GmA0000017936	Cbl proto-oncogene B, E3 ubiquitin protein ligase	cblb	0.101134	0.118884	0.0758241	-1.1865	0.00433459	0.0264989	0.0102797	-0.045443	0.0733933	0.0530446	-0.0129262	0.0851294	0.0377101	-0.00575927	0.000865877
GDA	Gmr#S41642396	C-C motif chemokine 20-like	ccl20	0.99827	1.36142	1.1933	1.23006	1.58294	1.22432	1.93457	0.921937	0.329703	-0.577248	0.226679	0.0267928	-0.134878	-0.392867	0.0934172
GDA	Gmr#GENSCAN00000064929	C-C motif chemokine 4-like	ccl4	0.0920326	-0.158337	0.372393	-0.580145	0.416962	-1.02715	0.178045	0.574111	0.436549	0.0679388	0.565972	-0.482332	0.180822	0.390245	-0.0908534
GDA	Gmr#F20B2PE01BE5M9	Connective tissue growth factor CCN family member 2	ccn2	-0.102994	-1.24914	-0.323082	-0.646163	-1.02574	-0.644318	-1.39012	0.789861	-0.304511	0.192645	0.0865074	0.0472192	-0.0621217	0.696891	0.955676
GDA	Gmr#GENSCAN00000042372	CC chemokine type 2	ccr2	1.23514	1.10967	1.56875	0.62371	1.56192	0.280159	1.391	0.511691	0.378569	0.0161035	0.533242	-0.498761	0.117944	0.421979	-0.104337
GDA	Gmr#Contig8456	B-cell receptor CD22-like	cd22	-1.20852	-0.411426	-0.588805	-0.857583	-0.436162	0.230398	-0.468844	0.455416	0.511074	0.245198	0.464345	0.182295	0.392137	-0.109695	0.248793
GDA	Gmr#S55477034	B-cell receptor CD22-like	cd22	0.0735451	-0.0935602	-1.29219	-0.181421	0.64905	-0.624803	1.05679	0.386657	0.548776	0.721183	0.280335	0.276485	0.833413	0.0348991	0.0199016
GDA	Gmr#Singlet26454	CD59 glycoprotein-like	cd59	-0.356144	-0.389567	0.447721	-0.335712	0.493906	1.18279	-0.358396	0.605157	0.65699	0.665661	0.25068	0.71052	0.113723	0.191491	0.240248
GDA	Gmr#Singlet29822	CD59 glycoprotein-like	cd59	-0.24245	-1.13816	-0.763836	-0.847195	-0.568519	-0.119024	-0.543991	-0.210389	-0.573375	-0.0482362	0.238885	-0.6107	-0.129613	0.693154	-0.37629
GDA	Gmr#Singlet29837	CD59 glycoprotein-like	cd59	-0.31034	-1.11636	-0.706641	-0.893751	-0.529071	-0.204141	-0.632268	0.0254707	-0.348232	0.03934	0.413115	-0.381837	0.0797829	0.715012	-0.187768
GDA	Gmr#Singlet30076	CD59 glycoprotein-like	cd59	-0.260628	-1.16092	-0.818032	-0.866315	-0.593593	-0.16092	-0.569491	-0.175045	-0.582074	-0.0356239	0.235994	-0.621056	-0.134878	0.723801	-0.382944
GDA	Gmr#GmA0000019738	T-cell surface glycoprotein CD8 alpha chain	cd8a	0.297963	-1.06143	-0.39835	-0.482332	0.108892	-1.05172	-0.308011	0.45799	0.68455	0.928512	0.511691	0.183277	0.330248	0.550254	0.786622
GDA	Gmr#Singlet22715	CD9 antigen isoform X2	cd9	0.207728	-0.263034	-0.87578	-0.882056	-1.02077	-1.0314	-0.0881416	-0.453122	0.456009	-0.35727	-0.217851	-0.828632	-0.172488	-0.00288251	-0.155749
GDA	Gmr#GmA0000002943	cadherin-8 isoform X1	cdh8	1.39593	1.01654	-0.0551957	-0.0440443	0.766112	0.123277	0.150881	-0.0799754	0.130681	0.783887	0.368849	0.0301772	0.916208	-0.00144197	0.64679
GDA	Gmr#GmA0000002585	CCAAT enhancer binding protein delta	cebpd	0.26986	-0.0786098	0.563412	0.19347	0.745648	1.07127	0.985359	0.85048	0.159074	-0.550901	0.236843	0.270382	0.111383	0.196112	0.173482
GDA	Gmr#GmA0000004736	centrosomal protein 152	cep152	-1.88792	0.00390054	0.0185857	0.0800879	-0.0313952	-0.0285692	-0.0565835	-0.0538064	-0.0299829	0.00563751	-0.0114956	-0.0758749	-0.0496308	-0.111031	-0.0524159
GDA	Gmr#GmA0000018197	ceramide synthase 2-like	cers2	-0.571434	-0.303342	-0.75446	-0.775683	-0.631337	-0.461529	-1.00504	-0.375178	0.866436	0.562559	0.227861	0.631511	0.297786	0.596841	-0.0854247
GDA	Gmr#GmA0000015263	ceramide synthase 3b	cers3	-0.077243	-0.194087	-0.809003	0.0400815	-0.573375	-0.763836	-1.30685	-0.169925	0.382702	0.976816	0.62371	0.924399	0.553214	0.540359	-0.410341
GDA	Gmr#GmA0000003274	ceramide synthase 4b	cers4	-0.575312	-0.317304	-0.495695	-0.574344	-0.696884	-0.24732	-1.06281	-0.476122	0.953718	0.764395	0.12202	0.824699	0.316887	0.593572	0.0204868
GDA	Gmr#GmA0000003868	complement factor B-like	cfb	-0.100305	-0.349365	-0.787432	-0.962734	-0.691534	-1.38515	-0.725087	0.203236	0.506558	-0.186501	0.265171	-0.202888	0.0662763	0.110449	0.117944
GDA	Gmr#S55469114	complement factor H-like	cfh	0.037562	0.130681	0.716908	0.0384508	0.092494	1.04901	0.145286	-0.00575927	0.10656	0.335699	-0.015783	0.318146	-0.051024	-0.100305	-0.145351
GDA	Gmr#GmA0000020371	cholesterol 25-hydroxylase-like protein 1, member 1	ch25h	-0.00863031	-0.0384362	-0.248535	-0.111031	-0.0690147	-1.25761	-0.0949116	-0.221568	-0.0257376	0.147362	0.0245899	0.18164	0.0883468	0.03623	-0.0426443
GDA	Gmr#F20B2PE01AKU4R	CBL-interacting serine/threonine-protein kinase 9	cipk9	-0.0328061	-0.0538064	-0.0370307	0.0199016	-0.0384362	-2.98441	-0.0384362	-0.00575927	-0.00575927	-0.0172093	0.0149368	0.0289991	0.0312088	0.0579923	0.037414
GDA	Gmr#GmA0000009292	chloride channel protein 2-like, partial	clcn2	-0.261832	-0.279768	-1.21288	-0.78157	-0.311503	-0.43189	-0.711935	-0.559737	0.265518	-0.015783	-0.111031	0.273518	-0.212881	0.645661	0.0369699
GDA	Gmr#GmA0000002406	C-type lectin domain family 3 member A isoform X1	clec3a	-0.46048	-1.29455	-0.279768	0.0593446	-0.147958	0.447131	0.077041	-0.351628	-0.0949116	-0.848798	-0.635987	0.600993	-0.402722	0.0901885	-0.316146
GDA	Gmr#GmA0000003051	cap methyltransferase 2	cmtr2	-0.189034	-0.311503	-1.16607	-0.686164	-0.289244	-0.39835	-0.666302	-0.488515	0.245882	0.0683926	-0.0731347	0.319946	-0.202888	0.653809	0.075672
GDA	Gmr#GENSCAN00000045904	cytosolic nonspecific dipeptidase, partial	cndp2	-0.892974	-0.577248	-0.678973	-0.489543	-0.396159	-1.20289	-0.658097	-0.0881416	0.381573	-0.0524159	-0.0989585	-0.638769	-0.395063	-0.689746	-0.132248
GDA	Gmr#GENSCAN00000038092	cytosolic non-specific dipeptidase-like	cndp2	-0.944858	-0.492622	-0.90458	-0.463622	-0.16092	-1.30217	-0.844787	0.271078	0.298495	0.0776499	-0.147958	-0.405992	-0.484396	-0.920674	-0.14274
GDA	Gmr#GmA0000012891	cytosolic non-specific dipeptidase-like	cndp2	-1.00791	-0.640621	-0.714575	-0.584	-0.478195	-1.29807	-0.713696	-0.0579701	0.51581	-0.0703893	-0.0214797	-0.615416	-0.356144	-0.708408	-0.130931
GDA	Gmr#GmA0000001186	cytosolic non-specific dipeptidase-like isoform X1	cndp2	-0.596458	-0.563646	-0.501821	-0.374066	-0.353888	-1.03281	-0.557778	-0.0962619	0.31276	-0.0257376	-0.151859	-0.516015	-0.428678	-0.499782	0.00897255
GDA	Gmr#GmA0000016399	collagen alpha-1(XIV) chain-like, partial	col14a1	1.87039	0.327892	-0.00288251	0.692455	0.988504	-0.0703893	0.480559	-0.0468403	0.868015	0.0301772	-0.0496308	0.0981966	-0.0285692	0.010425	0.182622
GDA	Gmr#GENSCAN00000076955	coronin-1C-A-like isoform X2	coro1ca	-0.0468403	0.013043	0.58554	0.00853711	0.279284	1.08988	0.109981	-0.137504	0.188858	0.529281	-0.0482362	0.527616	0.198593	-0.15056	-0.130931
GDA	Gmr#S41437894	cytochrome c oxidase subunit 4 isoform 1, mitochondrial-like	cox4i1	-1.08202	0.503691	1.3317	-0.0172093	1.0505	0.548565	0.958477	0.305432	-0.814755	-0.958286	-0.377401	-0.146655	-0.531069	-0.389567	-0.0328061
GDA	Gmr#GENSCAN00000050595	CREB-binding protein-like	crebbp	0.452846	-0.408168	0.0700575	-0.415759	-0.703987	-1.20602	-0.817214	0.0112971	-0.0496308	0.476538	0.310969	0.42876	0.1882	0.750494	0.456009
GDA	Gmr#GmA0000016331	chitobiase, di-N-acetyl-	ctbs	-0.85599	-0.941858	0.271078	-0.219091	-0.467801	-0.945608	-2.61141	0.0727862	0.101908	0.0287048	0.336792	0.285601	0.346298	0.456603	0.308109
GDA	Gmr#GENSCAN00000004717	beta-catenin-interacting protein 1	ctnnbip1	1.14497	-0.145351	0.0158117	0.0390435	0.0128975	-0.163499	0.0328314	-0.00144197	0.388355	0.0891139	-0.109695	-0.0731347	0.000144277	-0.181421	0.0137711
GDA	Gmr#GmA0000002589	cathepsin L1-like	ctsl	0.0322412	0.148321	0.227354	-0.520045	0.194955	1.40469	-0.0607392	0.903738	-0.125651	0.655626	-0.206643	-0.185232	-0.227741	0.000721528	-0.477159
GDA	Gmr#GmA0000002621	cathepsin L1-like	ctsl	-0.00144197	0.0394883	0.0972704	-0.478195	0.222633	1.32157	-0.0114956	0.897006	-0.0690147	0.687567	-0.24732	-0.291604	-0.24123	0.204067	-0.646163
GDA	Gmr#GENSCAN00000043904	dynactin subunit 1-like isoform X3	dctn1	-0.215368	-0.199123	-0.21661	-1.5864	-0.1137	-0.136191	-0.194087	0.0452826	0.0494569	-0.00575927	-0.0172093	0.0332742	0	-0.00432161	-0.00863031
GDA	Gmr#GmA0000005702	dispatched RND transporter family member 3	disp3	-1.20414	-1.56023	-1.54646	-0.682573	-1.16672	-1.84036	-0.16221	-0.393965	-0.00575927	0.43226	-0.0976108	-0.0989585	0.291239	-0.313826	-0.186501
GDA	Gmr#GENSCAN00000017598	deleted in malignant brain tumors 1 protein-like	dmbt1	1.36699	0.340075	0.275088	-0.132248	0.15457	-0.190299	-0.226509	0.145286	0.300804	0.574326	0.418504	-0.102994	0.032979	-0.240009	0.297608
GDA	Gmr#GmA0000002082	eukaryotic translation initiation factor 4, gamma 2a	eif4g2	0.180986	0.497771	0.772998	0.537843	0.569394	1.06371	0.845546	0.498994	0.18164	-0.22404	0.0561912	-0.341417	-0.302173	-0.312665	0.238885
GDA	Gmr#Singlet17292	epigen-like	epgn	-0.470927	0.206063	0.889503	0.422946	0.792107	1.43284	1.37782	0.797864	0.786373	-0.31034	0.853345	-0.295135	0.156498	-0.00863031	0.955116
GDA	Gmr#GENSCAN00000000232	ELKS/Rab6-interacting/CAST family member 1 isoform X7	erc1	0.888167	1.01946	0.758038	0.362158	1.00433	0.727857	0.834699	-0.0229004	0.0816138	0.263438	0.0250302	-0.506907	0.209562	-0.015783	-0.133564
GDA	Gmr#GENSCAN00000027307	exocyst complex component 7 isoform X7	exoc7	1.14369	-0.130931	0.0429026	0.0567913	0.00129901	-0.00863031	0.0680901	0.00288828	-0.00144197	-0.00288251	-0.0313952	-0.0621217	-0.0648829	-0.0813396	-0.166073
GDA	Gmr#GmA0000007554	fatty acid-binding protein, liver-type	fabp1	0.024003	0.00766662	0.629724	-0.041243	0.310969	1.09974	0.0860479	-0.16092	0.11857	0.454822	-0.0867838	0.452846	0.117944	-0.219091	-0.207893
GDA	Gmr#GmA0000018991	farnesyl pyrophosphate synthase	fdps	0.0137711	0.388355	0.37314	1.29761	0.7413	0.441243	0.646112	-0.141433	-0.92524	-0.778209	-0.537048	-0.575312	-0.155749	-0.0482362	0.486812
GDA	Gmr#GmA0000009541	fibrinogen beta chain	fgb	-0.249749	-0.051024	1.00318	0.209562	0.105163	1.38647	0.245027	-0.130931	0.2567	0.318686	-0.00575927	0.240418	-0.0370307	0.00824689	0.100051
GDA	Gmr#GENSCAN00000011051	FYVE, RhoGEF and PH domain-containing protein 3-like	fgd3	1.19429	1.09573	1.2059	1.19826	1.05709	1.15618	1.02709	-0.269033	-0.00288251	0.0363779	-0.0621217	-0.0676387	-0.102994	-0.0827026	0.0549917
GDA	Gmr#S55463362	fibroblast growth factor-binding protein 1	fgfbp1	0.573252	0.336792	0.720945	0.092494	0.768076	1.06854	1.27788	0.544771	0.460965	-0.49057	0.275437	-0.149259	-0.240009	0.256183	0.604718
GDA	Gmr#Singlet15208	fibroblast growth factor-binding protein 2	fgfbp2	-0.491597	-1.54449	-0.212881	-0.116365	-0.797428	-0.323082	-0.683472	-0.495695	0.104232	-0.129613	0.107648	0.579491	0.511074	0.771027	-0.0854247
GDA	Gmr#GmA0000000687	fibrinogen gamma chain	fgg	0.0511002	0.0733933	0.566613	0.217591	0.130523	1.15393	0.116379	0.0481139	0.213404	0.291945	0.00375589	0.243831	0.0617519	0.0203404	-0.00144197
GDA	Gmr#GmA0000016652	filamin A interacting protein 1a	filip1	-0.0229004	-1.01436	-0.104337	-0.0313952	-0.0635029	-0.0579701	-0.00288251	0.0207795	0.027822	0.0691491	0.0424568	-0.0243197	0.046921	-0.0214797	-0.051024
GDA	Gmr#F20B2PE02GM1XJ	peptidyl-prolyl cis-trans isomerase FKBP5-like	fkbp5	0.103457	0.36049	0.734323	1.02679	0.540988	0.98736	0.910502	0.359379	0.533242	-0.853597	-0.815575	-0.0867838	-0.704872	0.917297	0.516223
GDA	Gmr#GENSCAN00000051573	filaggrin-like isoform X3	flg	0.160202	0.0275279	0.0644648	-1.03281	0.0219508	0.0522964	-0.015783	0.0531943	0.0475173	0	0.0521469	-0.00144197	-0.015783	-0.0935602	-0.0229004
GDA	Gmr#GmA0000006586	fms-related tyrosine kinase 4	flt4	-0.0676387	-0.0328061	0.0313562	-1.32308	0.00621696	-0.0370307	0.0711181	0.133211	-0.0214797	0.00795672	-0.00575927	0.00723157	0.00317743	-0.0482362	-0.0524159
GDA	Gmr#S55480229	FMC1 homolog isoform X2	fmc1	-0.195348	-0.862352	-0.0143553	0.152965	-0.296311	0.141462	-1.16479	0.719756	0.0508013	0.511074	0.651314	0.888702	0.662689	0.950927	0.323191
GDA	Gmr#GENSCAN00000078408	FRAS1-related extracellular matrix protein 1	frem1	1.4852	0.0721794	0.119354	-0.0114956	0.078716	0.070209	0.075216	-0.225275	-0.231432	-0.222805	-0.298658	-0.282143	-0.243669	-0.261832	0.546878
GDA	Gmr#GmA0000009748_1	ferric-chelate reductase 1 isoform X1	frrs1	-0.286881	-0.364012	-0.796598	-0.43189	-0.222805	-1.10501	-0.238787	-0.46048	0.00650678	-0.620117	0.0270868	-0.1137	0.163591	-0.0482362	-0.655352
GDA	Gmr#S43503132	G2/M phase-specific E3 ubiquitin-protein ligase-like	g2e3	0.0866606	1.73025	0.313119	0.619271	0.635764	-0.172488	0.953718	0.563625	0.0457292	0.589008	0.991657	0.376695	0.989936	1.04722	0.269338
GDA	Gmr#S41461192	gaduscidin-2	ga2	-0.566572	-0.452068	-0.360645	-0.466758	-1.07176	-0.051024	-0.491597	0.456801	0.659039	0.406981	0.563625	0.196773	0.546245	0.832642	0.339893
GDA	Gmr#GmA0000003852	polypeptide N-acetylgalactosaminyltransferase 8	galnt8	-0.077243	0.307394	0.643631	0.14003	0.508609	1.00058	0.0892673	0.622599	-0.14274	0.326082	-0.329985	0.263092	-0.331132	0.137489	-0.214125
GDA	Gmr#GmA0000006320	acidic repeat-containing protein	gcna	0.00549268	0.105008	-0.422233	-0.385155	-0.195348	1	0.148961	-0.0621217	-0.0758749	0.0602469	0.0146453	0.0857417	-0.0854247	-0.420078	-0.403813
GDA	Gmr#ENSGMOT00000001255	GTPase IMAP family member 9-like	gimap9	-0.951588	0.381573	-0.359521	0.238885	0.0680901	0.28648	-1.04824	-0.83996	-0.940355	-0.273814	-0.378512	0.0555913	0.0594949	0.477342	0.414076
GDA	Gmr#GmA0000007149_1	glucocorticoid induced 1a	glcci1	1.09604	1.15843	1.06582	1.2099	1.11092	1.04365	1.0908	0.0634092	0.0683926	0.00375589	0.0218044	-0.0579701	-0.0243197	-0.00288251	0.0081018
GDA	Gmr#GmA0000000950	GRAM domain-containing protein 2A-like	gramd2a	0.146403	1.58814	0.109203	0.0855886	0.128156	0.109514	0.0823773	0.0304719	-0.151859	-0.238787	-0.207893	-0.295135	-0.195348	-0.181421	-0.015783
GDA	Gmr#GmA0000002146	metabotropic glutamate receptor 8-like	grm8	-1.86711	-0.0690147	-0.0635029	-0.0662614	0.0730897	0.0858948	-0.0172093	0.0440921	0.079478	0.0371179	0.0700575	-0.00432161	0.0369699	0.0671829	0.046623
GDA	Gmr#GENSCAN00000062124	progranulin-like isoform X1	grn	-0.640621	-0.992043	-0.652601	-0.799087	0	-1.06005	-0.451013	0.338615	0.421206	-0.0214797	0.519114	-0.183963	0.344099	0.342269	0.388544
GDA	Gmr#GmA0000015414	progranulin-like isoform X1	grn	-0.46048	-0.972325	-0.729444	-0.571434	0.25515	-1.10367	-0.391768	0.539939	0.249136	0.289122	0.421399	-0.100305	0.443399	0.251195	0.564691
GDA	Gmr#F20B2PE01CTTYI	interferon-induced very large GTPase 1-like	gvinp1	0.529073	0.452057	-1.01221	0.0826828	-0.528071	1.4493	0.0226834	-0.981122	-0.348232	-1.08814	-0.598365	-0.0976108	-1.1177	0.755844	0.0166871
GDA	Gmr#GENSCAN00000074989	interferon-induced very large GTPase 1-like	gvinp1	1.10718	2.47153	0.844769	0.72977	1.77004	-0.38405	-0.149259	0.815783	-0.91533	0.469929	0.614845	-0.199123	0.940091	0.0518477	0.300093
GDA	Gmr#Singlet28565	interferon-induced very large GTPase 1-like	gvinp1	1.11279	0.858044	0.753166	0.367918	0.236164	0.126738	0.45502	0.170069	-0.0881416	0.126108	-0.404903	-0.425459	0.0676364	-0.756169	1.40392
GDA	Gmr#ENSGMOT00000015713	interferon-induced very large GTPase 1-like isoform X1	gvinp1	-0.646163	0.401444	-0.375178	-0.52306	-0.126973	-1.09018	-0.856787	0.0527453	-0.177599	0.189516	-0.309176	-0.0690147	0.218934	-0.377401	0.293182
GDA	Gmr#GmA0000011807	granzyme B(G,H)-like	gzmb	-0.117695	-0.348232	-1.00648	0.409853	-0.137504	0.150241	-0.129613	0.107026	0.693854	-0.590722	0.184425	0.495125	-0.232661	-0.522056	-0.809003
GDA	Gmr#GmA0000014686	class I histocompatibility antigen, F10 alpha chain-like isoform X1	ha1f	-1.03351	-0.49057	-0.561693	-0.077243	-0.27023	-0.491597	-0.640621	-0.178874	0.945916	-0.00288251	-0.22404	-0.164786	0.309181	0.75877	0.0152284
GDA	Gmr#GmA0000008351	3-hydroxyacyl-CoA dehydratase 3	hacd3	-0.0799754	0.037414	-0.215368	-1.22651	0.163106	0.000865877	0.104077	0.436549	0.267253	-0.0758749	0.781653	0.0204868	-0.0271541	0.175925	-0.125651
GDA	Gmr#GmA0000002384	hyaluronan synthase 2	has2	-1.6036	-0.0328061	-0.0214797	0.0354905	-0.0894982	0.108425	-0.0426443	0.123905	-0.00144197	-0.0214797	-0.0214797	-0.015783	-0.0786098	-0.0690147	-0.129613
GDA	Gmr#GmA0000015840	hemoglobin subunit beta	hbb	0.599243	0.536168	1.04633	0.506968	0.12202	-0.0840643	0.158268	0.222465	0.879117	0.740818	0.770043	0.523878	0.496142	0.584241	0.869596
GDA	Gmr#GmA0000006817	heparin-binding EGF-like growth factor a	hbegf	0.245711	0.300626	0.466935	0.374449	0.652675	1.07279	0.995103	0.509019	0.33898	-0.538041	0.0653703	-0.328836	-0.217851	0.314194	0.556393
GDA	Gmr#GENSCAN00000024057	E3 ubiquitin-protein ligase HERC3 isoform X2	herc3	0.0805455	0.0279691	-1.05936	-0.45628	-0.707525	-0.54498	-0.458382	0.208228	0.130839	0.0799354	-0.0607392	-0.377401	-0.117695	0.474733	-0.0356239
GDA	Gmr#GmA0000007375	HMG domain-containing protein 3-like	hmgxb3	1.09142	-0.015783	-0.189034	0.070512	0.459973	-0.27262	-0.0635029	0.00621696	0.0347513	0.132262	0.229382	0.251367	0.115285	-0.0690147	-0.0524159
GDA	Gmr#GmA0000020073	heat shock 70 kDa protein 1	hspa1a	-1.0229	-0.504875	0.137489	-0.0214797	-0.342555	-0.575312	0.337339	-0.0143553	-0.536053	0.0484122	-0.529071	-0.210389	0.123748	-0.187768	-0.863938
GDA	Gmr#GmA0000020504	heat shock 70 kDa protein 1	hspa1a	-1.05381	-0.461529	-0.111031	-0.343692	-0.476122	-0.37629	0.0741525	0.163268	-0.301002	0.333334	-0.126973	-0.0440443	0.480559	0.349419	-0.547943
GDA	Gmr#GENSCAN00000044102	heat shock 70 kDa protein 1-like	hspa1l	1.07248	-0.0827026	-0.261832	-0.352759	0.479955	1.31151	0.288946	-0.00144197	-0.166073	-0.776525	-0.569491	0.13622	-0.325386	-0.105678	0.47293
GDA	Gmr#GmA0000020009	5-hydroxytryptamine receptor 1B-like	htr1b	0.0487106	0.0272338	0.0693005	-1.41034	0.0369699	-0.0496308	0.0564912	0.0778022	0.0985055	0.0244432	0.0762803	0.211899	0.0112971	0.00868224	0.00317743
GDA	Gmr#GmA0000020453	immediate early response gene 5-like protein	ier5l	-0.295135	-0.155749	-0.565597	-0.584963	-0.766383	-1.0036	-1.01221	0.0368218	0.0238564	0.458584	0.316528	0.443203	0.401825	0.459576	-0.0114956
GDA	Gmr#GmA0000000013	interferon-induced protein 44-like	ifi44l	0.340075	-0.425459	1.07522	0.192645	0.256528	-0.387363	-0.305679	-0.24732	0.768813	0.0949572	-0.134878	-0.212881	-0.353888	0.480357	0.766848
GDA	Gmr#GENSCAN00000044060	dispanin subfamily A member 2b-like	ifitm3	0.0402298	-1.35276	-0.0949116	-1.31557	-0.446786	0.979089	-1.85	0.548565	0.172831	0.0764324	0.272646	-0.485427	-0.279768	0.378757	0.607793
GDA	Gmr#GmA0000007025	immunoglobulin lambda-1 light chain-like	iglc1	-0.0703893	0.196112	-0.738984	-0.944858	-0.573375	-1.12697	0.0843644	0.722134	0.517255	0.545824	0.518908	0.538262	0.689893	0.1938	0.311327
GDA	Gmr#GmA0000009184	iron-responsive element-binding protein 2-like	ireb2	-1.30859	-0.232661	-0.77989	-1.02928	-1.14861	-1.3471	-0.769772	-0.0100637	-0.0579701	-0.183963	0.234805	-0.226509	-0.0989585	0.523048	0.224149
GDA	Gmr#GENSCAN00000002696	interferon-inducible GTPase 5-like	irgc	0.424494	-1.45365	-0.718088	0.439676	-0.473008	-0.284514	0.230228	-0.177599	-0.335712	0.212066	0.145127	0.226848	0.0904957	-0.115033	0.650861
GDA	Gmr#GENSCAN00000070418	interferon-inducible GTPase 5-like	irgc	0.456009	-0.522056	-0.361768	1.13037	-0.267835	0.537634	0.0331266	-0.0786098	-0.189034	0.435963	0.127053	0.262746	0.174133	-0.191563	0.410045
GDA	Gmr#GENSCAN00000022366	interferon-inducible GTPase 5-like	irgc	-0.793272	-0.0840643	-0.946357	-0.189034	-1.33285	-0.962734	-1.06143	-0.85997	-0.659925	-0.454176	-0.871844	-0.408168	-0.745022	0.535123	-0.846393
GDA	Gmr#GENSCAN00000068128	interferon-inducible GTPase 5-like	irgc	0.651768	-1.13685	-0.80653	0.715486	-0.569491	0.303828	0.198427	0.092494	-0.521051	0.328435	0.0712696	0.413499	0.281912	-0.0607392	0.895932
GDA	Gmr#GmA0000000661_4	interferon-inducible GTPase 5-like	irgc	1.59466	-0.222805	-0.302173	-0.296311	-0.713696	0.0153742	-0.209141	0.879117	-0.221568	-0.195348	0.030914	0.783142	0.840113	0.158429	0.983646
GDA	Gmr#GmA0000000661_5	interferon-inducible GTPase 5-like	irgc	1.45561	-0.212881	-0.350497	-0.189034	-0.598365	0.0417141	-0.169925	0.785875	-0.212881	-0.128293	0.07552	0.659039	0.766357	0.140985	0.934014
GDA	Gmr#GENSCAN00000027291	integrin alpha-3	itga3	0.210229	1.14465	0.653128	0.7051	0.364199	0.428372	0.656535	0.0817664	-0.045443	0.122177	0.0253239	0.136379	0.0848233	0.134794	0.232769
GDA	Gmr#GENSCAN00000025457	kazrin-like isoform X3	kazn	0.172994	0.0658232	-0.00144197	-1.07519	0.0778022	-0.0186342	0.0315037	-0.0881416	-0.0384362	-0.0703893	-0.175045	-0.0426443	-0.128293	-0.077243	-0.0440443
GDA	Gmr#GENSCAN00000057003	kinesin-1 heavy chain isoform X1	kif5b	0.210897	0.839338	0.709812	0.775219	0.780661	1.07917	0.874613	-0.308011	0.576906	0.40679	-0.279768	-0.279768	-0.327687	-0.24245	0.323372
GDA	Gmr#GmA0000003463	Kruppel-like factor 11a	klf11	0.184589	-0.0538064	-0.015783	-1.66448	-0.238787	-0.169925	-0.196607	-0.215368	0.094341	-0.212881	-0.329985	-0.395063	-0.197865	-0.206643	0.0397849
GDA	Gmr#GmA0000003915	killer cell lectin-like receptor subfamily B member 1B allele B isoform X1	klrb1	-0.54201	-1.08746	-0.713696	-1.20289	-1.32251	-1.17696	-1.32135	-0.166073	0.438307	0.11951	0.424688	-0.369606	0.320306	0.277359	-0.299831
GDA	Gmr#GENSCAN00000049195	keratin, type I cytoskeletal 50 kDa-like	krt15	0.684318	-1.16736	-0.420078	-0.658097	-1.19787	-1.42492	-0.190299	-0.944858	-0.015783	-0.397255	0.00187672	0.5041	-0.340277	-0.0271541	0.11076
GDA	Gmr#S43498539	Keratin, type I cytoskeletal 18	krt18	0.0402298	0.0439433	-0.0881416	-0.0538064	0.046772	1.31043	0.0297353	-0.186501	-0.0384362	-0.100305	-0.0593553	-0.0717627	0.080393	-0.0257376	-0.185232
GDA	Gmr#GmA0000014698	LIM and SH3 protein 1	lasp1	-0.190299	-0.171207	-0.0840643	-1.76638	-0.171207	-0.0799754	-0.189034	-0.0243197	-0.169925	-0.0745054	-0.00432161	0.00839199	0.027675	-0.0703893	-0.0949116
GDA	Gmr#GmA0000004236	leucine rich repeat containing 34	lrrc34	0.0260582	0.0126064	-0.125651	-1.28924	-0.0100637	-0.0579701	0.0111517	0.00346663	-0.00432161	-0.0313952	-0.0313952	-0.0271541	-0.015783	-0.0524159	-0.0949116
GDA	Gmr#GmA0000013518	lymphocyte antigen 75-like isoform X3	ly75	-0.151859	-1.34937	-0.00432161	-0.1137	-0.149259	-0.0922074	-0.0114956	0.160363	0.00868224	-0.0356239	0.0315037	0.128156	0.00911773	0.0256175	-0.10165
GDA	Gmr#GmA0000013825	MAP7 domain-containing protein 1-like isoform X3	map7d1	0.0470701	0.194955	0.141462	0.147362	0.49981	0.642955	1.11404	-0.119024	-0.00575927	-0.737254	-0.136191	-0.530071	-0.0949116	-0.355016	-0.209141
GDA	Gmr#S43498433	myristoylated alanine-rich C-kinase substrate-like isoform X1	marcks	-0.295135	-0.14274	-0.233888	-0.261832	-1.18587	0.331881	-0.397255	0.150401	0.394032	-0.195348	0.304362	0.0572415	0.238545	0.70322	-0.199123
GDA	Gmr#GENSCAN00000032379	mannan-binding lectin serine protease 2-like	masp2	-0.859174	-1.91265	-0.00288251	-0.0579701	-0.84318	-1.58207	-0.726831	-0.829444	-0.0935602	-0.54201	-0.0827026	-0.0071955	-0.682573	0.370713	-0.362891
GDA	Gmr#GmA0000013830	methyl-CpG binding domain protein 4	mbd4	-0.0468403	-0.201634	-0.348232	-0.125651	-0.546956	-0.844787	-1.04544	-0.187768	-0.0745054	0.341903	0.0044793	0.279634	0.112943	0.100051	-0.141433
GDA	Gmr#GmA0000015431	myocyte enhancer factor 2aa	mef2a	-0.0186342	0.0512497	-0.0356239	-0.0440443	0.000432873	-1.0229	0.0813085	-0.0717627	-0.0662614	-0.0935602	-0.0676387	-0.10165	-0.0607392	-0.0071955	-0.0717627
GDA	Gmr#S55479191	multiple epidermal growth factor-like domains protein 11	megf11	0.911587	0.178371	1.26951	-0.228973	-0.284514	-0.60027	0.0487106	0.118257	-0.0143553	-0.107018	0.0554414	-0.437228	-0.466758	0.537215	-0.249749
GDA	Gmr#GmA0000010514	major facilitator superfamily domain containing 2B	mfsd2b	-0.138814	0.782397	0.751465	0.561707	1.2643	0.931536	2.01333	0.86171	-0.0071955	-0.97673	0.440851	-0.822118	-0.264236	-0.874207	0.431676
GDA	Gmr#GmA0000001952	MORC family CW-type zinc finger protein 3-like isoform X7	morc3	0.663602	0.393653	0.100515	1.86881	1.59248	1.53868	1.31366	0.38101	0.0603973	0.203402	0.636885	-0.481299	-0.273814	-0.960512	0.177719
GDA	Gmr#GENSCAN00000004454	macrophage mannose receptor 1	mpeg1	-0.852798	-0.440421	-0.077243	-0.870266	0.343	-1.07176	0.204898	-0.7433	-0.788268	-0.764686	-0.420078	0.0204868	-0.00432161	-0.0854247	-0.045443
GDA	Gmr#GmA0000015669	M-phase phosphoprotein 8	mphosph8	1.12186	0.516017	0.538262	0.557879	0.452649	0.439481	0.434598	-0.102994	-0.0579701	0.0531943	-0.0299829	0.0631077	0.0433485	-0.0271541	0.0765846
GDA	Gmr#S55477954	major histocompatibility complex class I-related gene protein-like	mr1	-1.30801	0.268469	-0.237564	-0.0867838	-0.0565835	0.0885002	-0.15056	0.538262	0.062957	-0.402722	0.181313	-0.314986	-0.285698	0.0476664	-0.538041
GDA	Gmr#GENSCAN00000072828	major histocompatibility complex class I-related gene protein-like	mr1	1.03003	0.360305	0.520356	0.193965	0.354575	0.258943	0.436549	-0.217851	-0.320773	-0.254594	-0.189034	-0.126973	-0.447844	-0.334568	0.167961
GDA	Gmr#S55477410	membrane-spanning 4-domains subfamily A member 4D-like	ms4a4d	-0.391768	-0.351628	0.114816	-0.0607392	0.475936	-1.0165	-0.00863031	0.22398	0.0877334	0.427401	0.422559	-0.0949116	0.217088	-0.0579701	0.281737
GDA	Gmr#GmA0000017648	prostate-associated microseminoprotein	msmp	-0.0676387	-0.0648829	-0.0482362	0.00288828	-0.0313952	1.03623	-0.0524159	0.046325	0.0256175	0.0711181	-0.0129262	0.153767	0.0470701	0.0554414	0.0860479
GDA	Gmr#GENSCAN00000038621	myosin heavy chain, fast skeletal muscle-like	myh3	0.0312088	0.0142081	0.209562	-0.0271541	0.0848233	1.62371	0.0099891	-0.0621217	0.0185857	-0.0482362	-0.0114956	-0.0935602	-0.0468403	0.00737657	0.0241497
GDA	Gmr#GENSCAN00000025916	unconventional myosin-XVIIIa-like	myo18a	0.0493076	-0.045443	-0.0100637	0.0476664	0.0363779	1.22095	-0.0229004	0.037414	-0.0129262	-0.109695	-0.0922074	-0.00288251	-0.0962619	0.017125	0.0383026
GDA	Gmr#GENSCAN00000017011	Myb-related transcription factor, partner of profilin	mypop	0.161976	0.0759761	-0.221568	1.28983	0.206728	0.00520307	0.391002	-0.462576	-0.465713	-0.147958	-0.877352	-0.703987	-0.377401	-0.521051	-0.0579701
GDA	Gmr#GENSCAN00000077221	myb-related transcription factor, partner of profilin-like	mypop	2.49736	0.510457	-0.0949116	1.80642	-0.0524159	0.962126	0.0712696	0.962126	-0.0565835	-0.325386	0.11857	-0.257011	0.292299	-0.550901	0.0963447
GDA	Gmr#ENSGMOT00000017768	DELTA-sagatoxin-Srs1a-like	---NA---	-1.04754	-0.457332	-0.825379	-0.555816	-0.620117	-0.659011	-0.621056	-0.0989585	0.923031	0.384772	0.0765846	0.55385	-0.709291	0.333334	0.428372
GDA	Gmr#GENSCAN00000044715	fish-egg lectin-like	---NA---	1.21156	0.249994	1.92194	2.76415	1.8847	3.309	0.910773	0.545192	0.670475	0.0937251	-0.23634	-0.418999	-0.163499	-0.738119	0.478346
GDA	Gmr#GENSCAN00000058348	fish-egg lectin-like	---NA---	0.219942	-0.0935602	0.886833	0.780413	0.679227	1.43401	0.371646	-0.0299829	0.46037	-0.266637	-0.195348	-0.744161	-0.0440443	-0.737254	0.0269398
GDA	Gmr#GmA0000020348	fish-egg lectin-like	---NA---	0.355129	-0.00432161	1.0505	0.998846	0.904008	1.6398	0.519321	-0.0271541	0.535332	-0.289244	-0.199123	-0.795767	-0.0257376	-0.761285	0.00332202
GDA	Gmr#GENSCAN00000022595	heat shock 70 kDa protein-like	hsp70	0.0831412	0.525953	0.379695	0.113411	0.808185	1.01859	0.697359	0.627716	0.690591	-0.129613	0.131787	0.20025	0.37202	0.423526	-0.145351
GDA	Gmr#GmA0000009965	histone H1-like	---NA---	0.212066	0.795859	1.19199	0.324997	0.113099	0.504919	0.366615	-0.45628	0.314194	-0.126973	-0.359521	-0.501821	-0.710173	0.231075	0.334971
GDA	Gmr#GmA0000009992	histone H1-like	---NA---	0.323913	0.767094	1.04127	0.410428	-0.0257376	0.609332	0.35089	-0.261832	0.495939	-0.129613	-0.206643	-0.466758	-0.371838	0.419855	0.573252
GDA	Gmr#S55474377	hypothetical 18K protein - goldfish mitochondrion	---NA---	0.607573	1.14976	0.832899	1.2119	0.677841	1.10036	0.917842	-0.505891	-0.534062	0.345198	-0.0129262	-0.214125	-0.519039	-0.646163	-0.605968
GDA	Gmr#S55473968	hypothetical protein	---NA---	0.0776499	1.05319	-0.120352	-0.390668	0.354391	-0.237564	-0.24732	-0.943359	-0.428678	-0.0635029	-0.884403	1.28736	-0.176323	-0.752749	-0.925999
GDA	Gmr#GENSCAN00000020655	hypothetical protein BRAFLDRAFT_60928	---NA---	-0.321928	-0.391768	-0.645241	-1.09288	-0.0426443	-0.651683	-0.38405	-0.191563	0.0165412	-0.0214797	0.0363779	0.0597957	0.0655212	0.0779544	-0.314986
GDA	Gmr#GENSCAN00000048623	hypothetical protein cypCar_00013548	---NA---	-0.111031	-0.0690147	-0.345964	-1.3774	-0.615416	0.0994326	-0.631337	0.65449	0.144329	0.117474	0.682928	-0.214125	0.0458782	-0.0867838	0.54372
GDA	Gmr#GENSCAN00000006675	hypothetical protein cypCar_00047913, partial	---NA---	-0.975263	0.406216	1.18935	-0.041243	1.01683	0.402016	0.832128	0.199255	-0.603122	-0.941106	-0.283329	-0.158337	-0.513996	-0.290424	0.0128975
GDA	Gmr#GENSCAN00000023623	hypothetical protein E3U43_011412	---NA---	0.0223904	-0.745883	-0.386259	-1.06901	-0.770618	-0.977463	-1.0314	-0.0172093	-0.0786098	-0.276199	0.267774	-0.327687	0.027675	0.22989	-0.818851
GDA	Gmr#S41430011	hypothetical protein EPR50_G00075300	---NA---	0.22803	0.1882	0.647693	0.489646	1.0511	0.990223	1.31869	-0.00288251	0.180495	-0.468844	0.156659	-0.362891	-0.151859	-0.00432161	0.0357862
GDA	Gmr#F20B2PE01BXHFE	hypothetical protein F2P81_021981	---NA---	0.206063	0.711228	-0.0496308	-0.149259	0.349235	1.32409	0.445558	-0.104337	0.046772	0.583376	-0.0214797	0.600337	0.0203404	0.0778022	0.100206
GDA	Gmr#GmA0000001652	immunoglobulin kappa light chain-like	---NA---	0.0363779	-0.352759	-0.301002	-0.57628	0.117005	-1.04614	0.262227	0.774232	0.354206	0.741059	0.928512	0.0673341	0.976816	0.288946	0.402588
GDA	Gmr#GmA0000019756	immunoglobulin kappa light chain-like	---NA---	0.28736	-1.25338	-0.37629	-0.645241	0.0163953	-1.22712	-0.467801	0.559154	0.683159	0.981651	0.510868	0.131155	0.312581	0.46933	0.753409
GDA	Gmr#GmA0000020428	immunoglobulin kappa light chain-like	---NA---	0.231752	-1.03703	-0.366252	-0.543991	0.0773454	-1.03914	-0.313826	0.426044	0.585756	0.855693	0.442811	0.125793	0.265171	0.471329	0.698529
GDA	Gmr#GENSCAN00000014629	immunoglobulin light chain L1 region J-C 10.3, partial	---NA---	0.189845	-0.589763	-0.424385	-0.520045	0.0810032	-1.24367	0.20573	0.867489	0.439481	0.870124	0.762681	0.158268	0.985359	0.150881	0.326082
GDA	Gmr#GmA0000014574	immunoglobulin light chain L1 region leader-V 10.3, partial	---NA---	0.12658	-0.191563	-0.510962	-0.306846	0.0156659	-1.07108	0.603841	0.826745	0.43733	0.646564	0.68966	-0.0328061	0.943139	0.179351	0.444184
GDA	Gmr#ENSGMOT00000002029	immunoglobulin light chain, partial	---NA---	-0.0524159	-0.493647	-0.380729	-0.432959	-0.116365	-1.13291	0.24127	0.724993	0.359379	0.628385	0.688032	-0.172488	0.916208	-0.0731347	0.362158
GDA	Gmr#ENSGMOT00000009354	immunoglobulin light chain, partial	---NA---	0.0626556	-0.52306	-0.459432	-0.466758	0.0622037	-1.05172	0.282614	0.81046	0.342086	0.759014	0.771766	0.00955335	0.999135	0.103612	0.514985
GDA	Gmr#GENSCAN00000022645	immunoglobulin light chain, partial	---NA---	0.148481	-0.207893	-0.372952	-0.712816	0.372954	-1.10434	0.421399	0.908876	0.558092	0.7413	0.983361	0.0602469	0.91866	0.249308	0.529697
GDA	Gmr#ENSGMOT00000022077	L-rhamnose-binding lectin CSL2-like	---NA---	0.41754	-1.11636	0.671623	0.388544	0.506558	-0.451013	-0.535058	0.198096	0.94203	-0.228973	0.416962	0.935117	0.59837	0.392516	0.713355
GDA	Gmr#GmA0000013909	lysozyme g-like	---NA---	-0.246104	-0.479231	-0.803227	-1.13619	-0.414677	-1.68572	-1.08202	0.687567	0.077041	0.00853711	0.194955	0.365686	0.147522	0.787866	-0.605968
GDA	Gmr#GENSCAN00000041728	MHC class I antigen, partial	---NA---	-0.345964	0.0285576	-0.644318	0.323733	0.162945	-1.17441	-0.858379	0.796611	0.240248	-0.409255	0.342269	0.131313	0.171531	0.0344558	0.307573
GDA	Gmr#ENSGMOT00000022561	---NA---	---NA---	-0.408168	1.78936	0.990509	0.636212	0.792357	0.959879	0.8497	0.559579	0.0525957	0.132262	0.33971	-0.0214797	0.98736	1.19595	0.439872
GDA	Gmr#GENSCAN00000004122	---NA---	---NA---	-0.167358	-0.317304	-0.341417	-1.9749	-0.372952	-0.635058	-0.295135	-0.230203	0.257908	0.150081	0.287008	0.0857417	0.158429	-0.227741	0.0735451
GDA	Gmr#GENSCAN00000011674	---NA---	---NA---	-0.145351	1.31545	0.322108	0.0123153	0.934841	0.408321	1.21391	-0.439357	0.0602469	-0.425459	-0.716332	-0.584	-0.471968	-0.410341	-0.57918
GDA	Gmr#GENSCAN00000013010	---NA---	---NA---	-2.60928	-2.93829	-3.00558	-2.95103	-2.25671	-1.65398	-3.26093	-0.695103	-0.555816	-0.731183	-0.881273	-0.691534	0.00839199	-0.849599	-0.662661
GDA	Gmr#GENSCAN00000014096	---NA---	---NA---	0.20025	0.796862	1.14912	0.416385	0.0865074	0.5041	0.26986	-0.288063	0.27282	-0.0243197	-0.21661	-0.304511	-0.54201	0.266212	0.502669
GDA	Gmr#GENSCAN00000020321	---NA---	---NA---	1.02356	0.0929555	-0.045443	0.46037	0.695723	0.151683	0.216921	-0.0690147	-0.314986	-0.231432	-0.49774	-0.75446	-0.75446	-0.420078	-0.366252
GDA	Gmr#GENSCAN00000024458	---NA---	---NA---	-2.42438	-2.80054	-2.84679	-2.73401	-2.10098	-1.54399	-3.00648	-0.682573	-0.572405	-0.729444	-0.891419	-0.712816	-0.041243	-0.877352	-0.697774
GDA	Gmr#GENSCAN00000028339	---NA---	---NA---	1.1769	1.32916	1.38345	1.4112	1.42895	1.22432	1.42663	0.396688	0.190668	-0.374066	0.425075	-0.374066	0.270208	-0.222805	-0.293959
GDA	Gmr#GENSCAN00000030863	---NA---	---NA---	4.55165	4.08265	1.05439	1.9737	1.79486	1.91104	1.83599	0.183933	1.69947	0.478346	0.419276	-1.48336	0.613741	-0.253384	-1.13093
GDA	Gmr#GENSCAN00000035162	---NA---	---NA---	0.546245	-0.409255	-0.0313952	-0.637842	-0.987685	-1.59741	-0.87342	-0.121679	-0.119024	0.499606	0.546456	0.499402	0.285776	0.902929	0.335153
GDA	Gmr#GENSCAN00000046981	---NA---	---NA---	-1.31267	-1.01863	-0.982583	-0.794936	-0.0635029	-0.631337	-0.755315	0.367918	-0.388465	0.140348	-0.00863031	0.350339	0.230228	0.358084	-0.197865
GDA	Gmr#GENSCAN00000072960	---NA---	---NA---	0.0142081	1.59902	0.26986	0.754383	1.20689	0.415037	0.354206	-0.168642	-0.134878	-0.258217	-0.371838	0.309359	0.208894	-0.0607392	-0.913799
GDA	Gmr#GENSCAN00000073031	---NA---	---NA---	0.434403	0.23226	-0.757877	-0.333424	0.488026	-1.06833	0.0316512	-0.496718	0.0445384	-0.453122	0.0650684	-0.951588	-0.414677	0.140348	-0.753605
GDA	Gmr#S41360214	---NA---	---NA---	-0.0398403	-0.0496308	-1.19661	-0.7433	0.179678	-0.91533	-0.27262	0.381573	-0.178874	-0.112367	0.976816	-0.0607392	-0.233888	-0.222805	-0.397255
GDA	Gmr#S41368392	---NA---	---NA---	-1.21475	-2.06039	-1.64801	-0.512985	-1.29396	-1.90227	-0.0356239	-0.246104	0.297077	0.602964	0.027675	0.0191704	0.466337	-0.409255	-0.206643
GDA	Gmr#S41372358	---NA---	---NA---	1.50635	1.10036	0.315092	0.172344	0.635316	0.934841	1.0616	0.53952	-0.015783	0.46933	-0.603122	0.323191	0.106249	-0.206643	0.330066
GDA	Gmr#S41382105	---NA---	---NA---	1.05349	1.10253	1.10377	1.12847	1.05319	1.11998	1.09357	0.00361125	-0.0100637	0.0238564	0.00173227	0.148961	0.0325362	-0.0398403	-0.0840643
GDA	Gmr#S41384514	---NA---	---NA---	0.046623	0.0800879	-0.356144	0.0964989	0.475736	0.424494	1.52118	-0.00863031	-0.189034	-0.434028	-0.0579701	-0.440421	0.0875801	-0.204141	-0.736388
GDA	Gmr#S41388147	---NA---	---NA---	0.517668	0.354759	1.54162	0.245369	0.39138	-0.320773	0.288769	0.220278	0.142258	-0.154454	0.126896	-0.155749	-0.00863031	0.0354905	-0.342555
GDA	Gmr#S41389247	---NA---	---NA---	0.0485614	0.0921864	-0.0384362	0.0158117	0.0764324	-1.74459	-0.0114956	0.0206331	-0.0313952	-0.0908534	-0.0229004	-0.0342157	-0.0717627	0.0727862	-0.0271541
GDA	Gmr#S41390301	---NA---	---NA---	2.19694	0.123748	0.365128	-0.803227	0.461363	0.094187	0.128945	-0.344828	0.207228	-0.449957	0.0709665	0.961002	0.542879	0.494312	0.326082
GDA	Gmr#S41390912	---NA---	---NA---	-1.02857	-0.62854	-1.27202	-1.19093	-0.674461	-1.4452	0.45799	0.487621	-0.604071	-0.343692	0.560643	0.647919	0.20025	1.56918	-0.210389
GDA	Gmr#S41402947	---NA---	---NA---	-1.72028	-0.855192	-1.85599	-1.40708	-1.11503	-1.66993	-1.69332	0.08804	-0.0827026	-0.302173	0.0516982	-0.332278	-0.151859	-0.800745	-0.0989585
GDA	Gmr#S41410710	---NA---	---NA---	-0.49057	-0.40163	-1.00144	-0.584	-0.690641	-1.04684	-1.1003	0.00578235	0.24554	0.0509507	0.178208	0.110137	0.323733	0.27631	-0.422233
GDA	Gmr#S41414227	---NA---	---NA---	-0.227741	-0.345964	-0.228973	-0.468844	0.0304719	-1.2857	-0.680774	0.523463	-0.129613	-0.0214797	0.512308	-0.231432	0.404878	0.0187318	0.126423
GDA	Gmr#S41416989	---NA---	---NA---	0.663831	1.00897	0.65699	0.698529	0.205563	0.828281	0.649503	0.242294	0.161653	0.379132	-0.00432161	0.00288828	-0.0565835	0.156177	0.0540927
GDA	Gmr#S41417258	---NA---	---NA---	1.22702	1.07826	1.1665	1.19926	1.18771	1.28736	1.31905	-0.134878	-0.215368	-0.180148	-0.299831	-0.244887	-0.244887	-0.532068	-0.197865
GDA	Gmr#S41424526	---NA---	---NA---	0.463947	0.586623	0.266559	0.72142	-0.189034	1.29124	0.330429	-0.185232	-0.21661	-0.543001	-0.69332	-0.540027	0.37146	-0.711054	0.655853
GDA	Gmr#S41425396	---NA---	---NA---	-0.24732	-0.518031	-0.563646	-0.969381	-0.107018	-1.08542	-0.0328061	-0.777367	-0.404903	-0.38405	-0.500802	-0.207893	-0.27858	-0.273814	-0.441483
GDA	Gmr#S41454762	---NA---	---NA---	-0.0662614	-0.80488	-0.288063	-0.520045	-1.13685	-0.9855	-1.16736	-0.264236	0.117161	0.0759761	0.112163	0.399921	0.354206	0.538052	0.0632584
GDA	Gmr#S41456239	---NA---	---NA---	-1.52256	-0.253384	-0.970854	-1.14274	-0.159629	-1.32077	0.337886	0.33971	-0.00432161	-0.176323	0.658811	0.0357862	0.90671	0.566827	0.69129
GDA	Gmr#S41457743	---NA---	---NA---	0.976248	0.482775	-0.685267	1.39176	0.131471	1.29159	0.257218	-0.178874	-0.543991	0.997982	-0.290424	0.046623	0.570893	-0.964953	0.253429
GDA	Gmr#S43501230	---NA---	---NA---	-1.19912	-0.00863031	-1.27262	-0.168642	-1.59407	0.208728	-1.35952	-0.273814	-0.308011	-0.575312	-0.0867838	-0.0370307	0.674614	-0.138814	0.590962
GDA	Gmr#S43505663	---NA---	---NA---	0.779918	0.170394	1.29018	0.513543	0.429731	0.0555913	0.398399	-0.517024	0.587706	0.624377	0.03623	0.0963447	0.221119	0.637558	0.115285
GDA	Gmr#S44167239	---NA---	---NA---	0.00158784	0.236843	1.31509	0.369408	0.234805	0.070209	0.190174	0.296722	0.100824	-0.194087	-0.0676387	0.228368	-0.141433	0.412923	0.0408234
GDA	Gmr#S44170729	---NA---	---NA---	-1.53804	-1.39835	-1.35783	-1.40708	-1.44679	-1.46989	-1.31962	0.0180013	0.0711181	-0.0426443	0.0637107	0.00418989	-0.00432161	0.0603973	-0.0440443
GDA	Gmr#S44170806	---NA---	---NA---	0.0679388	-0.685267	-1.15316	-0.261832	-0.182692	-0.752749	-0.537048	-0.0100637	-0.445727	-0.133564	-0.144046	0.170394	0.122177	-0.41684	-0.629473
GDA	Gmr#S44181628	---NA---	---NA---	1.18279	0.55131	0.77769	1.19297	0.974262	0.184425	1.06764	-0.267835	0.584025	-0.402722	-0.123004	-0.204141	0.07552	0.11466	0.17397
GDA	Gmr#S44184828	---NA---	---NA---	0.393084	0.590528	0.558517	0.68571	1.02974	1.61661	1.26534	0.468332	0.451465	-0.596458	-0.259423	0.184425	-0.045443	0.116379	0.123748
GDA	Gmr#S44200674	---NA---	---NA---	0.276835	0.417733	0.371833	0.327348	0.555757	1.10036	0.654717	-0.41684	-0.240009	-0.611645	-0.499782	-0.591679	-0.189034	-0.0962619	-0.0717627
GDA	Gmr#S44204864	---NA---	---NA---	0.588791	0.387789	0.757794	0.972563	0.798115	1.31366	0.856998	0.159074	0.420048	-0.920674	-0.126973	-0.396159	-0.423309	0.0383026	0.269512
GDA	Gmr#S44205858	---NA---	---NA---	-0.751035	-1.1551	-0.72334	-0.348232	-0.52306	-0.673556	-0.737254	-0.102994	0.092494	0.276485	-0.119024	0.435573	0.434598	-0.418999	-0.154454
GDA	Gmr#S50150435	---NA---	---NA---	0.852824	0.518701	-1.19409	-0.944109	-0.895303	-1.12102	0.00259919	0.316528	0.976816	0.37632	0.366057	-0.385155	-0.21661	0.831358	0.885233
GDA	Gmr#S51740912	---NA---	---NA---	0.594879	0.349603	0.577121	0.265518	0.479754	0.813499	1.02709	0.851001	-0.00432161	-0.232661	-0.133564	-0.0593553	-0.250962	-0.323082	-0.123004
GDA	Gmr#S55459389	---NA---	---NA---	0.299028	0.837274	0.821126	0.311685	0.784632	0.8871	1.0389	0.147042	0.312581	-0.57918	-0.485427	-0.228973	-0.397255	-0.377401	-0.225275
GDA	Gmr#S55464880	---NA---	---NA---	-0.454176	-1.01436	-0.120352	-0.596458	-0.369606	-0.85997	-0.80653	-0.116365	-0.755315	0.792607	0.534705	0.547299	0.601869	0.300626	-0.0114956
GDA	Gmr#S55465261	---NA---	---NA---	-0.772308	-0.866315	-0.877352	-0.314986	-0.878921	-0.695103	-1.02574	-0.0114956	-0.560715	0.0540927	0.458386	0.416962	0.140507	-0.102994	-0.467801
GDA	Gmr#S55465441	---NA---	---NA---	-0.140124	-0.316146	-1.0635	-0.43189	-0.440421	-0.573375	-0.507921	-0.133564	-0.292782	0.299028	-0.410341	0.259634	0.234805	-0.351628	-0.772308
GDA	Gmr#S55465543	---NA---	---NA---	2.54709	0.629947	0.547932	0.0721794	1.18672	1.09727	1.22162	0.0400815	-0.669934	0.464942	0.0473682	0.0256175	0.594225	0.0099891	0.0455803
GDA	Gmr#S55465597	---NA---	---NA---	-1.12895	-0.626673	-0.746743	-0.396159	-0.43082	-1.2394	-0.882056	-0.0758749	-0.232661	-0.0143553	-0.111031	0.463549	0.335517	0.516636	-0.796598
GDA	Gmr#S55465918	---NA---	---NA---	0.147841	0.094341	-0.986957	0.47313	-0.0881416	-1.16543	-0.695103	0.290356	-0.638769	0.0300299	-0.762987	0.181149	0.320666	0.18295	-0.944858
GDA	Gmr#S55467031	---NA---	---NA---	0.580569	0.728574	0.978805	1.14146	0.517875	0.656535	0.744922	-0.125651	0.252398	-0.0538064	0.367732	0.299383	0.284194	-0.112367	-0.0976108
GDA	Gmr#S55467549	---NA---	---NA---	0.46176	0.220782	1.14178	0.315989	0.252054	-0.418999	0.212735	0.0892673	0.123434	-0.045443	0.212568	-0.105678	-0.0482362	-0.171207	-0.186501
GDA	Gmr#S55467571	---NA---	---NA---	-0.309176	0.0964989	-0.0621217	1.14912	0.632629	0.206728	0.478145	-0.298658	-0.869477	-0.789103	-0.992768	-0.388465	0.206063	0.753653	0.3655
GDA	Gmr#S55471041	---NA---	---NA---	0.0634092	-0.361768	-1.21847	-0.809826	-0.823749	-0.927517	-0.153157	0.142895	0.353837	0.037414	-0.0384362	-0.304511	-0.121679	0.32265	0.307573
GDA	Gmr#S55473312	---NA---	---NA---	-0.212881	0.0622037	-0.995665	-0.228973	-1.91953	-0.311503	-1.23389	0.239907	-0.540027	0.490659	0.166989	0.291062	-0.0100637	0.129576	-0.462576
GDA	Gmr#S55473769	---NA---	---NA---	0.515192	0.211565	1.0502	0.355867	0.351627	0.0158117	-0.0200577	0.40526	0.253601	0.146403	-0.149259	0.433234	-0.0607392	0.421013	-0.181421
GDA	Gmr#S55474031	---NA---	---NA---	0.920844	0.838822	0.746132	0.39973	1.01188	-0.0648829	-0.211635	0.300448	0.00491352	-0.0621217	0.153126	0.17397	0.285073	0.0631077	0.114816
GDA	Gmr#S55474186	---NA---	---NA---	0.450676	0.245711	1.07643	0.3893	0.187707	0.246738	-0.260628	0.458188	0.113723	0.158107	-0.202888	0.3655	-0.235114	0.460568	0.432065
GDA	Gmr#S55475469	---NA---	---NA---	-0.762987	-1.93055	-0.0922074	-1.92524	-1.34937	-2.48336	0.604937	0.551522	1.48157	-1.19598	-0.173767	1.95176	-1.34767	-0.669934	1.51457
GDA	Gmr#S55475619	---NA---	---NA---	-0.0426443	-0.854395	-1.00216	-0.051024	-0.0071955	0.286304	0.092494	0.163429	0.221791	-0.231432	-0.297485	0.482976	0.533869	-0.0071955	0.088807
GDA	Gmr#S55475983	---NA---	---NA---	0.0665784	-0.412511	-0.678072	-0.602172	-0.0257376	-1.19409	-0.538041	0.0244432	-0.159629	-0.0496308	-0.0635029	-0.0676387	0.217927	0.0506518	-0.448901
GDA	Gmr#S55478543	---NA---	---NA---	-1.20038	-1.09153	-1.17377	1.07826	-0.944109	-2.0635	-1.74502	-0.487486	0.439089	-0.452068	-0.665393	0.765131	0.0320936	1.25223	-0.532068
GDA	Gmr#Contig18858	---NA---	---NA---	1.17007	0.383266	0.20573	0.0951113	0.476739	0.0168331	0.278409	-0.132248	-0.0989585	0.075216	-0.0370307	0.41889	-0.0356239	-0.175045	-0.205393
GDA	Gmr#Contig6187	---NA---	---NA---	-0.117695	-0.147958	0.948141	-0.051024	-0.0565835	1.00984	0.131313	0.0502036	0.376695	0.595533	0.153607	0.552791	0.237183	-0.180148	-0.372952
GDA	Gmr#Contig8103	---NA---	---NA---	0.712646	1.02327	-0.0648829	0.153767	-0.227741	-0.155749	-0.798258	0.446148	0.125636	-0.219091	-0.24732	-0.207893	0.325178	-0.306846	-0.24245
GDA	Gmr#Contig8597	---NA---	---NA---	0.412539	1.06643	-0.872632	0.365314	-0.133564	0.611314	0.0250302	0.637783	-0.146655	-0.181421	-0.0426443	0.824955	0.10827	-0.367371	-0.0071955
GDA	Gmr#ENSGMOT00000006721	---NA---	---NA---	-1.02361	-0.0758749	0.12312	0.14003	0.225329	0.235824	-0.0648829	0.0297353	-0.382944	0.0964989	-0.45628	0.107492	-0.104337	-0.314986	0.0715728
GDA	Gmr#F20B2PE01BENC7	---NA---	---NA---	1.00694	-0.121679	0.159718	0.124692	0.080393	-0.0172093	-0.108357	0.493093	0.00897255	0.21927	-0.145351	0.458783	0.289122	-0.138814	-0.0854247
GDA	Gmr#F20B2PE01EO2ML	---NA---	---NA---	-0.333424	1.01304	0.247423	0.00549268	0.0596453	-0.077243	0.476739	0.111228	-0.0200577	-0.0551957	-0.102994	-0.100305	-0.215368	-0.0129262	-0.172488
GDA	Gmr#F20B2PE02F5SX9	---NA---	---NA---	0.0194628	-1.32366	-0.0370307	0.0572415	-0.0840643	-0.041243	0.0557412	-0.0935602	0.0282633	0.0954196	0.0658232	0.107959	0.0866606	0.00317743	0.0247367
GDA	Gmr#F20B2PE02F8MBU	---NA---	---NA---	-0.14274	-0.284514	-0.0243197	0.174621	-0.240009	-1.22527	-0.0384362	0.611314	0.064314	0.442811	0.203901	0.741783	0.182786	-0.125651	0.00245467
GDA	Gmr#F20B2PE02HEH25	---NA---	---NA---	1.46077	0.874613	-0.517024	1.67623	0.554909	0.519114	-0.0143553	0.130997	0.000288568	0.292122	-0.380729	0.943971	-0.289244	0.0328314	-0.105678
GDA	Gmr#GENSCAN00000057562	---NA---	---NA---	1.01713	0.161976	-0.252173	0.190668	0.120765	-0.141433	0.312939	-0.219091	-0.293959	-0.304511	-0.609755	-0.41684	-0.436162	-0.478195	-0.578214
GDA	Gmr#GENSCAN00000065113	---NA---	---NA---	0.0396366	1.76366	0.000288568	-0.100305	-0.0662614	0.00520307	-0.0243197	0.0166871	0.018878	-0.0114956	0.0272338	-0.121679	0.0187318	-0.0186342	0.0743043
GDA	Gmr#GENSCAN00000067970	---NA---	---NA---	0.328616	-1.7536	0.128787	0.2411	-0.140124	-0.163499	1.11154	0.0542425	0.288241	0.784632	-0.936591	0.119354	0.608892	0.261881	-0.62854
GDA	Gmr#GmA0000013850	---NA---	---NA---	0.888969	-0.333424	0.0637107	0.396498	0.21491	1.04931	0.458188	0.811472	0.156338	0.321027	-0.227741	0.186557	-0.10165	0.210229	0.182459
GDA	Gmr#GmE091117i04369	---NA---	---NA---	0.0144996	0.0508013	-0.0468403	0.0781067	0.0209258	1.45878	-0.0200577	0.0124608	0.025177	0.0964989	0.059946	0.0613002	0.0528949	0.0944951	-0.0356239
GDA	Gmr#GmE091117i07620	---NA---	---NA---	0.026352	0.037414	0.046772	-0.0229004	0.13242	1.31653	0.0294408	0.0954196	0.0584429	-0.0186342	0.03623	0.000432873	0.00607208	0.094033	0.0768889
GDA	Gmr#GmE091117i10754	---NA---	---NA---	0.0593446	-1.09356	-0.0676387	-0.0426443	0.00882739	-0.0703893	0.0505024	0.0120243	0.0613002	0.0449848	-0.0200577	-0.0635029	-0.0229004	-0.0356239	0.0426054
GDA	Gmr#S41394112	---NA---	---NA---	2.95121	0.0295881	-0.0635029	-0.0398403	0.00795672	0.0351948	0.13242	-0.112367	-0.100305	0.0729379	-0.279768	-0.0717627	-0.051024	-0.54201	-0.0426443
GDA	Gmr#S41400907	---NA---	---NA---	1.37857	-0.0342157	-0.243669	1.33497	-0.015783	-0.24732	-0.207893	-0.051024	-0.1137	0.146244	-0.0186342	0.165855	0.0974247	0.0671829	-0.321928
GDA	Gmr#S41411899	---NA---	---NA---	0.120294	-0.041243	1.03062	-0.27739	0.103922	-0.510962	-0.00863031	0.775219	-0.342555	-0.0100637	0.564478	-0.185232	0.381761	0.288593	0.446541
GDA	Gmr#S41414280	---NA---	---NA---	0.274739	0.159718	-0.768078	-1.03773	0.239226	-0.790772	0.127999	0.764886	0.310432	-0.204141	0.991943	-0.831877	-0.0989585	-0.458382	0.00390054
GDA	Gmr#S41429737	---NA---	---NA---	-0.0593553	0.00173227	-0.0285692	-1.51551	0.0671829	-0.0524159	0.0638615	-0.00575927	0.00984383	0.00795672	-0.0551957	-0.0313952	0.0415656	-0.0635029	-0.0384362
GDA	Gmr#S41436795	---NA---	---NA---	1.18574	0.0156659	0.110449	0.0133342	0.0409718	-0.52707	-0.181421	0.000721528	-0.289244	0.172831	-0.334568	0.107337	0.0928017	-0.273814	-0.153157
GDA	Gmr#S41466313	---NA---	---NA---	1.32662	-0.015783	-0.015783	0.0729379	0.00505829	-0.0976108	0.0297353	-0.111031	-0.0200577	0.0512497	0.0287048	0.157625	0.0223904	-0.0989585	-0.124328
GDA	Gmr#S41579330	---NA---	---NA---	1.63756	-0.177599	-0.0114956	0.170394	0.206395	-0.337996	-0.00144197	0.0254707	-0.40163	0.369967	-0.238787	-0.153157	-0.226509	0.150561	-0.0100637
GDA	Gmr#S41644050	---NA---	---NA---	1.10936	-0.0440443	-0.0257376	0.0816138	-0.0214797	-0.0129262	0.0457292	-0.015783	0.00491352	-0.0172093	0.00781166	0.0644648	-0.0285692	-0.00575927	-0.0496308
GDA	Gmr#S43506610	---NA---	---NA---	1.23107	0.378569	-0.0440443	0.48338	-0.147958	0.158107	0.3629	-0.0229004	0.0322412	-0.0172093	-0.124328	-0.141433	0.246567	-0.051024	-0.516015
GDA	Gmr#S55464437	---NA---	---NA---	-0.0342157	-0.195348	-1.01221	-0.494672	-0.0894982	-0.425459	0.0281162	-0.169925	-0.128293	-0.107018	-0.0758749	-0.0200577	0.0866606	-0.0370307	-0.577248
GDA	Gmr#S55466272	---NA---	---NA---	1.16747	-0.0271541	0.389111	0.183277	0.0402298	0.411963	0.307216	-0.182692	-0.0538064	-0.124328	-0.495695	-0.0813396	-0.260628	-0.362891	0.657445
GDA	Gmr#S55470424	---NA---	---NA---	0.223475	-1.00576	-0.259423	0.115285	-0.158337	-0.137504	-0.447844	-0.679874	0.064314	-0.345964	0.0858948	0.0479647	0.203402	0.566613	-0.248535
GDA	Gmr#S55476151	---NA---	---NA---	-0.00863031	-1.14666	-0.175045	-0.0186342	-0.0356239	-0.138814	-0.0758749	-0.166073	-0.211635	0.00607208	-0.23634	0.135903	0.179678	-0.409255	-0.177599
GDA	Gmr#S55480172	---NA---	---NA---	1.21424	-0.0635029	-0.0342157	-0.0922074	-0.146655	0.0279691	-0.140124	-0.0621217	-0.0962619	0.234635	-0.0690147	0.232599	0.186065	-0.0908534	0.00926292
GDA	Gmr#Singlet1375	---NA---	---NA---	0.206229	0.30365	-1.07656	1.01771	-0.051024	0.538891	0.253773	-0.537048	0.463549	-0.393965	0.180986	-0.0813396	-0.403813	0.114972	0.445558
GDA	Gmr#Singlet25124	---NA---	---NA---	0.203402	0.12926	0.368477	-1.32654	0.217927	-0.266637	0.0860479	-0.205393	-0.0717627	-0.214125	-0.124328	-0.157044	-0.0840643	0.0351948	0.472129
GDA	Gmr#GmA0000012029	peptidyl-prolyl cis-trans isomerase-like	---NA---	-1.22774	-0.551885	-0.0976108	-0.699552	-0.468844	-0.769772	-0.678973	-0.166073	0.0515487	-0.051024	0.364385	-0.0214797	0.0133342	0.224486	0.30276
GDA	Gmr#GmA0000001470	pol-like protein	---NA---	-0.00575927	0.0247367	0.0162494	0.0134798	0.00737657	-1.31034	-0.0100637	0.0445384	0.150561	0.115285	-0.0071955	0.0883468	-0.0538064	0.0802404	0.0439433
GDA	Gmr#S41382503	polyubiquitin-like	---NA---	0.416385	0.953439	0.237183	2.42663	1.5782	0.839338	0.417733	0.0793256	0.530114	0.142099	0.542458	0.0886536	0.539939	0.121706	0.288769
GDA	Gmr#F20B2PE02JBB7U	Retrovirus-related Pol poly from transposon	---NA---	1.94786	-0.146655	0.473931	0.548565	0.312223	0.379883	-0.0271541	0.91757	0.077041	0.408512	-0.271426	0.344465	0.491876	-0.246104	-0.00144197
GDA	Gmr#GENSCAN00000035363	RNA-directed DNA polymerase from mobile element jockey-like	---NA---	-2.47171	-2.74567	-2.81435	-2.78388	-2.11137	-1.54794	-3.0365	-0.66175	-0.524064	-0.712816	-0.92448	-0.630405	-0.0100637	-0.832688	-0.632268
GDA	Gmr#GmA0000009862_1	serine/threonine-protein kinase ppk4-like isoform X26	---NA---	0.0521469	0.488836	0.370527	0.372393	-0.646163	1.07795	-0.525067	-0.632268	-0.586885	0.47313	0.293182	-0.0243197	-0.77484	0.414076	0.587056
GDA	Gmr#GENSCAN00000004193	stonustoxin subunit alpha-like	---NA---	1.07917	0.195286	0.451662	0.602088	1.37782	-0.801573	0.453241	-0.340277	-0.0384362	-0.0398403	-0.444667	0.40316	-0.176323	-0.932061	0.160202
GDA	Gmr#GmA0000005917_1	transketolase-like isoform X1	---NA---	-1.00432	-0.935837	-1.03773	-0.546956	-0.603122	-0.798258	-0.476122	0.00882739	-0.0524159	0.297963	0.215245	0.568324	0.407746	0.0175631	0.147522
GDA	Gmr#S41580594	uncharacterized mitochondrial protein AtMg00810-like isoform X1	---NA---	0.200415	-0.0384362	0.715486	0.0343081	0.0368218	0.0506518	1.0905	-0.317304	-0.0745054	-0.0313952	0.420241	-0.0426443	-0.105678	-0.261832	0.0665784
GDA	Gmr#F20B2PE01ATX32	uncharacterized protein LOC102077279 [Oreochromis niloticus]	---NA---	-0.0962619	-0.123004	-0.764686	0.59379	0.470729	1.03386	0.387978	0.428178	0.3655	-0.308011	-0.0285692	0.548143	0.525953	0.391758	-0.273814
GDA	Gmr#GENSCAN00000006660	uncharacterized protein LOC106537035	---NA---	0.976816	-0.0703893	0.169582	1.45759	0.0316512	2.22567	0.236503	-0.261832	1.17234	-0.301002	-0.466758	-0.0384362	0.610213	-0.280956	0.0694519
GDA	Gmr#S44169133	uncharacterized protein LOC109196490	---NA---	0.116066	1.2709	0.0366739	0.0846703	0.444184	0.309717	0.381198	0.571107	-0.171207	0.210897	0.321928	0.315451	0.378757	0.215412	-0.296311
GDA	Gmr#F20B2PE02FRNWY	uncharacterized protein LOC111191390 [Astyanax mexicanus]	---NA---	0.0588937	-0.0881416	-0.515006	0.654944	0.503691	1.04246	0.314194	0.712646	0.173807	-0.207893	-0.0114956	0.670704	0.516223	0.152484	-0.27262
GDA	Gmr#GENSCAN00000040419	uncharacterized protein LOC111609528 isoform X2 [Xiphophorus maculatus]	---NA---	0.149121	0.127683	0.28051	1.14912	0.432455	0.342086	0.248622	0.307751	-0.407081	0.106094	-0.158337	0.440263	0.115285	-0.0935602	-0.339137
GDA	Gmr#S41389304	uncharacterized protein LOC111835406 [Paramormyrops kingsleyae]	---NA---	-0.822118	-0.990592	-1.04334	-0.97673	-0.547943	-0.681674	-0.407081	0.710048	0.380822	0.126266	0.24366	-0.105678	0.125321	0.0951113	0.0576919
GDA	Gmr#GENSCAN00000043016	uncharacterized protein LOC112142718 [Oryzias melastigma]	---NA---	1.56448	0.623265	0.604279	0.0717244	-0.0243197	-0.616358	-0.255803	0.0603973	0.0415656	-0.00144197	0.0593446	0.321928	-0.0200577	0.233617	-0.00863031
GDA	Gmr#GENSCAN00000047063	uncharacterized protein LOC113053958 isoform X2 [Carassius auratus]	---NA---	-0.128293	-0.0114956	-0.169925	-1.95829	-0.0607392	-0.0854247	0.0640123	-0.0356239	-0.108357	-0.246104	-0.159629	-0.0786098	-0.0607392	-0.0114956	-0.136191
GDA	Gmr#GENSCAN00000033759	uncharacterized protein LOC115355565 [Myripristis murdjan]	---NA---	-1.29924	-1.56755	0.289298	-0.58111	0.266906	-0.196607	0.896737	-0.0328061	-0.230203	0.731925	0.252054	-0.521051	0.99827	0.348133	-1.17249
GDA	Gmr#GENSCAN00000023019	uncharacterized protein LOC115375361 [Myripristis murdjan]	---NA---	0.273169	0.18164	0.136062	1.60165	0.413499	0.564478	0.100051	-0.49774	0.553638	0.285073	-0.461529	0.123748	-0.415759	-0.522056	0.170556
GDA	Gmr#GENSCAN00000029666	uncharacterized protein LOC115375663 [Myripristis murdjan]	---NA---	0.105784	-0.175045	0.499402	-0.790772	-0.39835	-1.10165	-0.735522	0.354759	0.0505024	0.258598	0.752194	0.381198	-0.0214797	0.0656722	-0.0840643
GDA	Gmr#GENSCAN00000029173	uncharacterized protein LOC115529494	---NA---	2.11716	0.335881	-0.347099	-0.290424	0.458783	0.00231016	0.0180013	0.137648	0.00259919	0.224317	-0.573375	-0.847997	0.166503	0.473731	-0.539035
GDA	Gmr#S43508723	uncharacterized protein LOC115529919 isoform X1 [Gadus morhua]	---NA---	0.324094	-0.348232	0.169096	2.15008	0.131471	0.345931	-0.147958	0.793857	-0.578214	0.094033	-0.0745054	-0.390668	-0.27262	1.06673	0.320486
GDA	Gmr#GmA0000004042	uncharacterized protein LOC115532529 isoform X2 [Gadus morhua]	---NA---	-0.252173	-0.916094	-1.28924	-0.854395	-0.343692	-0.350497	-0.505891	0.00824689	0.303828	-0.304511	-0.182692	-0.158337	-0.1137	-0.233888	0.0921864
GDA	Gmr#S44176104	uncharacterized protein LOC115534120 isoform X15	---NA---	1.08896	0.499402	-0.233888	0.386657	-0.231432	-0.396159	-0.253384	-0.0908534	-0.158337	-0.0607392	0.0805455	-0.0271541	0.330429	0.59837	0.22516
GDA	Gmr#S41401335	uncharacterized protein LOC115535484 [Gadus morhua]	---NA---	0.745406	1.67715	1.46156	1.21056	0.710048	1.09912	1.40049	-0.0579701	0.492281	-0.0285692	0.221287	-0.320773	0.100515	-0.0496308	0.336428
GDA	Gmr#S55461746	uncharacterized protein LOC115535484 [Gadus morhua]	---NA---	0.317067	0.710992	1.47513	0.452254	1.37894	0.774478	0.817562	0.406598	1.18344	-1.03773	0.294597	-1.85439	0.596405	-0.185232	-1.848
GDA	Gmr#S41431721	uncharacterized protein LOC115535735 isoform X2 [Gadus morhua]	---NA---	0.937878	-1.73725	-0.520045	-1.22651	0.0606982	-0.680774	-0.557778	0.926043	0.309717	0.466138	-0.488515	0.423139	0.549831	0.642955	-0.453122
GDA	Gmr#Contig10013	uncharacterized protein LOC115539747 isoform X1 [Gadus morhua]	---NA---	0.450873	-0.777367	-0.0840643	-0.301002	-0.888305	-1.00216	-0.172488	-0.792439	0.0883468	-0.392867	-0.266637	0.264651	-0.276199	-0.0328061	0.541828
GDA	Gmr#S41375937	uncharacterized protein LOC115541651 [Gadus morhua]	---NA---	0.622599	-0.145351	1.33606	0.137489	0.0354905	0.412731	0.0335695	-0.517024	-0.0662614	-0.173767	-0.303342	0.25808	-0.194087	0.430898	-0.316146
GDA	Gmr#GENSCAN00000069185	uncharacterized protein LOC115541683 [Gadus morhua]	---NA---	1.07066	0.714539	0.305788	0.672313	0.426432	0.672773	0.42372	-0.16221	-0.0717627	-0.0468403	-0.283329	0.112787	-0.115033	-0.477159	-0.0840643
GDA	Gmr#GENSCAN00000010339	uncharacterized protein LOC115541772	---NA---	0.0646157	-0.0129262	-0.0114956	-0.0313952	-0.00144197	-1.38184	0.105939	-0.0676387	-0.191563	-0.0384362	-0.172488	-0.204141	-0.141433	-0.316146	-0.171207
GDA	Gmr#Singlet5746	uncharacterized protein LOC115543846	---NA---	1.04127	0.143373	-0.0524159	0.524915	0.36049	0.21073	0.219102	0.137172	-0.0799754	0.453834	0.011588	-0.0143553	0.259634	0.03934	-0.0551957
GDA	Gmr#GENSCAN00000003302	uncharacterized protein LOC115546039 isoform X5 [Gadus morhua]	---NA---	-2.67129	-2.99946	-2.90708	-3.1429	-2.3978	-1.60739	-3.24077	-0.686164	-0.343692	-0.712816	-0.662661	-0.640621	0.146883	-0.679874	-0.365133
GDA	Gmr#GENSCAN00000050468	uncharacterized protein LOC115548195 [Gadus morhua]	---NA---	-1.15445	-1.44201	-0.832688	-1.58159	-0.879706	-1.45681	-1.36065	-0.0172093	0.252913	-0.187768	0.421979	0.102682	0.459774	-0.0894982	0.464942
GDA	Gmr#F20B2PE02IZWYF	uncharacterized protein LOC115548201 isoform X3 [Gadus morhua]	---NA---	1.88683	0.404687	0.22516	-0.0894982	0.624822	1.59335	-0.0186342	0.783887	0.244002	-0.469886	-0.405992	-0.558757	-0.493647	-0.585924	-0.136191
GDA	Gmr#GENSCAN00000050273	uncharacterized protein LOC115548201 isoform X3 [Gadus morhua]	---NA---	0.864334	-0.372952	1.0908	-0.173767	0.216082	0.168447	-0.246104	0.619049	0.380258	-0.102994	0.10067	-0.0703893	-0.27262	-0.358396	-0.0593553
GDA	Gmr#GmA0000010450	uncharacterized protein LOC115548201 isoform X3 [Gadus morhua]	---NA---	0.0946491	-0.204141	1.30294	-0.0551957	0.0906493	-0.0976108	-0.0813396	0.146563	0.261708	-0.051024	0.114348	0.07552	-0.0285692	0.0121698	0.0563412
GDA	Gmr#ENSGMOT00000000420	uncharacterized protein LOC115548206 isoform X2 [Gadus morhua]	---NA---	0.821636	0.47293	1.11372	-0.385155	-0.280956	-1.0321	-0.531069	0.186065	0.279634	-0.119024	0.179841	-0.197865	-0.573375	-0.144046	0.148001
GDA	Gmr#ENSGMOT00000000770	uncharacterized protein LOC115548206 isoform X2 [Gadus morhua]	---NA---	0.888167	0.395929	1.50717	-0.35727	-0.275007	-0.77484	-0.439357	0.0429026	0.152324	-0.352759	-0.00432161	-0.301002	-0.812293	-0.329985	-0.123004
GDA	Gmr#ENSGMOT00000007197	uncharacterized protein LOC115548206 isoform X2 [Gadus morhua]	---NA---	0.856476	0.580785	1.27195	-0.49057	-0.309176	-0.773152	-0.435095	-0.0356239	0.123434	-0.380729	-0.0384362	-0.422233	-0.901494	-0.511974	-0.0962619
GDA	Gmr#GmA0000019786	uncharacterized protein LOC115548207 [Gadus morhua]	---NA---	0.870124	0.340806	1.37146	-0.362891	-0.120352	-0.475085	-0.197865	0.162945	-0.125651	-0.49774	-0.0703893	-0.381837	-0.944109	-0.639695	-0.0143553
GDA	Gmr#GmA0000020208	uncharacterized protein LOC115548212 [Gadus morhua]	---NA---	0.756331	0.469929	1.39479	-0.317304	-0.0313952	-0.482332	0.160202	0.175925	-0.00863031	-0.0989585	0.253601	-0.392867	-0.730314	-0.368489	0.191327
GDA	Gmr#ENSGMOT00000016116	uncharacterized protein LOC115548347 isoform X1 [Gadus morhua]	---NA---	1.16683	1.32193	-0.350497	0.805409	0.897275	0.575185	0.969452	0.0994326	0.30561	0.172018	-0.356144	0.554273	-0.254594	0.0455803	-0.0989585
GDA	Gmr#GENSCAN00000054549	uncharacterized protein LOC115548595	---NA---	1.01567	-0.290424	0.84918	-0.335712	-0.27739	-0.54893	-0.0690147	-0.482332	-0.863938	-0.0271541	-0.264236	-0.238787	-0.388465	-0.362891	0.147522
GDA	Gmr#Singlet2280	uncharacterized protein LOC115548698 [Gadus morhua]	---NA---	1.53324	-0.259423	-0.144046	0.854388	0.659267	0.279809	0.291415	0.305788	-0.169925	0.529489	-0.163499	0.215245	0.387978	0.0680901	-0.284514
GDA	Gmr#S43501384	uncharacterized protein LOC115551280 isoform X7 [Gadus morhua]	---NA---	-0.718088	-1.06557	-0.905351	-0.540027	-0.478195	-0.960512	0.042754	-0.14274	-0.0538064	0.104077	0.00505829	-0.175045	0.0609992	-0.275007	-0.181421
GDA	Gmr#GmA0000001775	uncharacterized protein LOC115551367 [Gadus morhua]	---NA---	-0.727703	-0.905351	0.00173227	-0.827006	-0.603122	1	-0.316146	0.723801	-0.230203	-0.413594	0.348684	0.16246	0.173645	-0.285698	0.835729
GDA	Gmr#S41418228	uncharacterized protein LOC115552808 isoform X2	---NA---	1.24127	0.152003	-0.24123	-0.312665	0.838822	-0.341417	-0.0827026	-0.24123	-0.571434	-0.445727	-0.593593	-0.104337	-0.335712	-0.755315	-0.368489
GDA	Gmr#Singlet16728	uncharacterized protein LOC115554562 [Gadus morhua]	---NA---	-0.185232	-0.051024	-0.543001	-1.49365	-0.54201	-0.347099	-0.385155	0.424107	-0.0962619	-0.0440443	0.596623	-0.382944	0.137648	-0.168642	0.310254
GDA	Gmr#GmA0000014470	uncharacterized protein LOC115559031 [Gadus morhua]	---NA---	-0.463622	-0.561693	-0.62854	1.09758	-0.345964	-0.867896	-0.706641	-0.468844	0.238204	-0.646163	-0.448901	0.149601	-0.176323	0.502873	-0.295135
GDA	Gmr#GmA0000005408	uncharacterized protein LOC115559229 isoform X1 [Gadus morhua]	---NA---	0.213236	-0.418999	-0.077243	0.328435	-0.126973	-1.01078	-1.1551	0.856215	0.309002	0.475936	0.489443	0.330792	-0.120352	-0.314986	-0.1137
GDA	Gmr#S55462309	uncharacterized protein LOC115559229 isoform X2 [Gadus morhua]	---NA---	-0.260628	-0.359521	-0.219091	-0.166073	-0.492622	-1.12234	-1.06488	0.491267	0.046176	0.187707	0.549831	0.1976	-0.0200577	-0.0143553	-0.227741
GDA	Gmr#GmA0000017618	uncharacterized protein LOC115560668 isoform X5 [Gadus morhua]	---NA---	1.01304	1.33606	0.155373	0.528448	0.0679388	0.259288	0.288946	0.189351	0.231075	0.208228	-0.365133	0.0557412	-0.0271541	-0.316146	-0.155749
GDA	Gmr#GENSCAN00000021588	uncharacterized protein LOC115560678 [Gadus morhua]	---NA---	0.722134	1.22904	0.413692	0.864334	-0.0285692	0.541618	0.299205	0.294066	0.170719	0.32916	-0.254594	-0.15056	0.0632584	-0.0313952	-0.10165
GDA	Gmr#GENSCAN00000062433	uncharacterized protein LOC115560678 [Gadus morhua]	---NA---	0.812992	1.39669	0.461363	0.822911	0.0381545	0.561281	0.38289	0.125478	0.0153742	0.170394	-0.39835	-0.305679	-0.0172093	-0.157044	-0.415759
GDA	Gmr#Singlet28520	uncharacterized protein LOC115561049 [Gadus morhua]	---NA---	-0.0690147	0.610653	0.558092	1.30045	1.57863	1.35255	1.20889	-0.551885	0.22011	-0.687956	-0.423309	-0.0962619	0.347215	-0.488515	0.888167
GDA	Gmr#GmA0000020294	uncharacterized protein LOC115561060 [Gadus morhua]	---NA---	-1.60881	-0.829444	-0.399445	-0.612588	-0.582074	-0.676267	-0.316146	0.0412687	-0.501821	-0.49774	-0.477159	-0.607863	-0.0976108	-0.0922074	-0.558757
GDA	Gmr#S41388290	uncharacterized protein LOC115561610	---NA---	-0.0607392	-0.166073	0.152965	0.883901	0.43226	-0.0607392	1.1131	0.00795672	0.107492	-0.327687	0.0545421	0.292122	0.507993	0.0581425	0.778927
GDA	Gmr#Singlet5454	uncharacterized protein LOC116045588 [Sander lucioperca]	---NA---	-0.296311	-0.141433	-0.847997	-0.249749	-0.757023	-1.09424	-0.356144	0.712646	0.289122	0.565332	-0.045443	0.839338	0.550676	0.40679	0.292122
GDA	Gmr#GENSCAN00000076777	uncharacterized protein LOC117594836	---NA---	1.66566	-0.0786098	0.0282633	0.127683	0.439285	0.126896	0.503078	0.0623543	0.0161035	-0.295135	0.233956	-0.285698	-0.0579701	-0.325386	-0.136191
GDA	Gmr#GENSCAN00000007321	uncharacterized protein LOC125882102	---NA---	1.46435	0.0391918	-0.0949116	1.20357	0.0848233	-0.0313952	0.152163	-0.296311	-0.15056	-0.289244	-0.42975	-0.326537	-0.254594	-0.425459	-0.155749
GDA	Gmr#GENSCAN00000073703	uncharacterized protein LOC126406605	---NA---	1.74855	-0.0482362	0.0543923	0.216585	0.437135	0.121079	0.545403	0.0310614	-0.041243	-0.240009	0.232939	-0.155749	-0.0285692	-0.320773	-0.163499
GDA	Gmr#GENSCAN00000045078	unnamed protein product [Oncorhynchus mykiss]	---NA---	0.395549	-0.888305	-1.30568	-0.687956	-0.342555	-1.07861	-0.144046	-0.466758	-0.423309	-0.517024	-0.210389	-0.493647	-0.348232	-0.424385	-0.364012
GDA	Gmr#F20B2PE02JGC44	unnamed protein product, partial [Vitis vinifera]	---NA---	1.63084	1.62549	1.58814	1.6529	1.60209	1.6056	1.67992	0.0385989	0.00491352	-0.00863031	-0.0496308	0.059946	0.00231016	-0.0426443	-0.0299829
GDA	Gmr#Singlet32172	N-acetylglucosamine-6-phosphate deacetylase	naga	-0.675364	-0.244887	-0.309176	-0.530071	-0.212881	-1.2552	-0.657183	-0.690641	-0.0854247	0.340075	-0.257011	-0.0786098	-0.0635029	-0.286881	-0.0717627
GDA	Gmr#GmA0000007047	E3 ubiquitin-protein ligase NHLRC1	nhlrc1	-0.616358	-0.746743	-0.737254	-0.361768	-0.796598	-0.618239	-1.01721	-0.0935602	-0.173767	0.316348	-0.0717627	0.326082	0.368849	0.368104	-0.0313952
GDA	Gmr#GmA0000003744	NLR family CARD domain-containing protein 3-like	nlrc3	0.0929555	0.0915713	1.01829	0.103767	0.0369699	-0.137504	0.109203	-0.0172093	0.0437946	-0.00288251	0.0117334	-0.0717627	0.438698	0.864071	-0.204141
GDA	Gmr#GENSCAN00000041129	NLRC3-like	nlrc3	0.932361	1.49127	0.522426	0.89459	0.0696033	0.525538	0.447328	0.212902	0.150241	0.239396	-0.375178	-0.273814	0.0948032	-0.0703893	-0.389567
GDA	Gmr#GmA0000017356	NACHT, LRR and PYD domains-containing protein 3-like	nlrp3	1.31509	0.277184	0.74589	0.761702	0.980227	0.956236	0.349603	-0.0384362	0.223306	-0.141433	-0.0827026	-0.41684	-0.0328061	-0.54201	0.612858
GDA	Gmr#GENSCAN00000060947	neurogenic locus notch homolog protein 2-like	notch2	-1.24123	-1.33457	-1.31499	-1.28214	-1.3202	-1.37518	-1.36737	-0.0370307	-0.0370307	-0.132248	-0.123004	-0.111031	-0.0827026	-0.117695	0.0383026
GDA	Gmr#GENSCAN00000030481	Nuclear receptor subfamily 2 group F member 5, partial	nr2f2	1.11435	2.90509	2.20756	2.26812	1.07552	1.31905	2.05889	0.20307	-0.176323	0.241612	0.0865074	0.690358	0.133211	0.142099	0.92714
GDA	Gmr#GmE091117i12298	pro-neuregulin-4, membrane-bound isoform	nrg4	0.0819191	0.611094	0.603183	1.18017	0.665661	1.39935	1.39441	-0.211635	-0.311503	-0.0551957	0.29814	0.366429	0.098969	0.148961	0.13242
GDA	Gmr#GmA0000000620	neurturin	nrtn	-1.90304	-1.86671	-1.82863	-1.88636	-1.88479	-1.67175	-1.73639	-0.0200577	-0.015783	-0.151859	-0.185232	0.0300299	-0.130931	-0.411426	-0.0758749
GDA	Gmr#GmA0000013322	neuronal vesicle trafficking associated 1	nsg1	0.254461	-0.134878	-0.0908534	-1.26784	0.0346036	0.0709665	-0.0607392	-0.0648829	0.0975791	-0.175045	-0.0867838	-0.121679	-0.00288251	-0.225275	0.00202119
GDA	Gmr#GENSCAN00000012753	olfactomedin-4-like	olfm4	-0.0243197	-0.351628	-0.485427	-0.180148	0.354391	-1.30042	-0.302173	0.642054	0.450479	0.17397	0.64905	-0.35727	0.654263	0.266732	0.20224
GDA	Gmr#GmA0000010209_2	poly(A) polymerase alpha	papola	-0.202888	-0.344828	-1.30276	-0.769772	-0.226509	-0.425459	-0.799916	-0.62854	0.270556	0.0121698	-0.153157	0.354759	-0.257011	0.727141	0.0284105
GDA	Gmr#S44175997	mono-ADP-ribosyltransferase PARP12-like	parp12	1.10253	0.404687	0.00390054	-0.137504	0.374636	-0.0827026	0.261016	-0.168642	-0.115033	-0.269033	-0.289244	-0.518031	-0.470927	-0.487486	-0.709291
GDA	Gmr#GmA0000001094	phosphodiesterase 6G, cGMP-specific, rod, gamma, paralog b	pde6g	-0.0342157	0.141939	-0.0398403	-1.32826	-0.0384362	0.0081018	-0.0243197	-0.0813396	-0.00575927	0.0424568	-0.0299829	0.0147911	-0.0635029	0.0322412	-0.0962619
GDA	Gmr#GENSCAN00000023226	retinal cone rhodopsin-sensitive cGMP 3',5'-cyclic phosphodiesterase subunit gamma-like	pde6h	-0.0271541	0.227692	-0.230203	-1.11636	-0.391768	0.0759761	-0.446786	0.694788	0.109826	0.365128	0.808943	0.244343	0.282263	0.0883468	0.445558
GDA	Gmr#GmA0000005268	retinal cone rhodopsin-sensitive cGMP 3',5'-cyclic phosphodiesterase subunit gamma-like	pde6h	-0.00432161	0.247594	-0.204141	-1.09828	-0.358396	0.0974247	-0.395063	0.627494	0.0429026	0.388544	0.695255	0.228706	0.240759	0.0613002	0.403924
GDA	Gmr#GmA0000002378	pyruvate dehydrogenase E1 component subunit alpha, mitochondrial-like	pdha1	-0.121679	-0.286881	-1.01935	-0.115033	-0.138814	-0.015783	-0.0565835	0.0307666	0.0802404	0.0232698	0.162299	-0.0949116	0.0259113	0.255494	-0.167358
GDA	Gmr#S43505229	profilin-1-like	pfn1	-0.279768	-0.298658	-1.17568	-0.513996	-0.377401	-1.12234	-0.477159	0.130523	-0.240009	0.715723	-0.140124	0.414461	0.447525	-0.0745054	-0.465713
GDA	Gmr#GmA0000018409	pleckstrin homology-like domain family A member 2 isoform X1	phlda2	0.529281	0.450084	0.53366	0.935669	1.30258	1.58424	1.46993	0.734083	0.39935	-0.601221	0.766848	-0.134878	0.151362	0.0552915	0.564265
GDA	Gmr#GmA0000005571	1-phosphatidylinositol 3-phosphate 5-kinase isoform X1	pikfyve	1.31366	-0.556797	-0.399445	0.727857	-0.190299	-0.0129262	0.352179	0.0975791	0.373514	-0.153157	-0.452068	0.170069	-0.41792	-0.711935	-0.267835
GDA	Gmr#GENSCAN00000033638	cytosolic phospholipase A2 gamma-like	pla2g4c	-1.10769	-1.09018	0.418119	2.23854	-1.64662	-1.70664	-0.709291	0.230398	0.299915	-0.950842	-1.1003	-0.889863	-0.517024	-0.751035	-0.133564
GDA	Gmr#GmA0000015897	cytosolic phospholipase A2 gamma-like	pla2g4c	-0.792439	-1.23879	-0.176323	0.989363	-1.24732	-0.881273	-0.538041	0.185573	0.0855886	-0.728574	-0.609755	-0.90381	0.000144277	-0.404903	0.587489
GDA	Gmr#GmA0000017401	cytosolic phospholipase A2 gamma-like	pla2g4c	-0.920674	-1.25096	-0.0827026	1.0619	-1.63877	-1.32941	-0.578214	0.0147911	0.203735	-0.692427	-0.635987	-0.500802	-0.244887	-0.351628	-0.171207
GDA	Gmr#GmA0000010081	phospholipase A and acyltransferase 3-like	plaat3	-0.296311	0.00375589	-0.541019	-0.480265	-0.302173	-1.08542	0.292122	0.992517	0.640479	-0.0827026	0.727857	0.622599	0.332789	0.595097	0.745164
GDA	Gmr#S41393702	PI-PLC X domain-containing protein 1-like	plcxd1	0.300448	0.125793	0.516842	0.635988	-1.04054	0.157303	-0.973795	-0.112367	0.229044	0.934566	-0.341417	0.697593	-0.561693	0.503282	0.507788
GDA	Gmr#GmA0000011493	phospholipase D4-like isoform X2	pld4	0.178535	-0.515006	-1.09356	-0.939603	-0.757877	-1.1884	-0.595504	0.240077	0.49879	0.00216567	0.336246	-0.331132	0.292829	0.126423	0.0117334
GDA	Gmr#GmA0000000920	plasminogen	plg	0.0473682	-0.0200577	0.835471	0.186065	0.142258	1.00723	0.123434	0.0898814	0.274041	0.466736	0.0254707	0.335699	0.117631	0.0264989	0.00101024
GDA	Gmr#GmA0000017514	patatin-like phospholipase domain-containing protein 4	pnpla4	-0.0172093	-0.324235	-0.121679	0.00737657	0.214742	1.02767	0.645435	-0.752749	-0.0949116	-0.421156	-0.828632	-0.0908534	-0.158337	0.287008	0.646564
GDA	Gmr#GmA0000003431	suppressor of SWI4 1 homolog	ppan	0.070815	0.64273	0.246224	0.31563	0.7413	0.686638	1.08743	0.0963447	-0.0384362	-0.39835	0.254806	-0.341417	-0.266637	-0.358396	-0.400538
GDA	Gmr#F20B2PE02JQIZ8	peroxisome proliferator-activated receptor gamma coactivator-related protein 1	pprc1	0.113255	0.382325	-0.0593553	0.400492	0.752437	0.623265	1.22803	0.232769	0.216082	-0.9568	0.10827	-0.970854	-0.391768	-0.457332	-0.313826
GDA	Gmr#GmA0000004388	peroxisome proliferator-activated receptor gamma coactivator-related protein 1	pprc1	0.0206331	0.436354	0.0732415	0.296899	0.594661	0.817816	1.07036	0.33971	0.204898	-0.49057	0.135586	-0.227741	-0.0243197	-0.190299	-0.105678
GDA	Gmr#Singlet26885	kinase C alpha type isoform X1	prkca	1.07856	0.415807	0.615729	0.436354	-0.437228	0.0424568	0.212902	0.253085	-0.91533	-0.129613	-0.83754	-0.676267	-0.41792	-0.864731	-0.41792
GDA	Gmr#GENSCAN00000009722	serine/threonine-protein kinase D3 isoform X2	prkd3	-0.0922074	-0.180148	-0.0398403	-1.4844	-0.146655	-0.0551957	-0.138814	-0.0731347	-0.126973	0.0397849	-0.045443	0.0481139	0.00549268	-0.0648829	0.0245899
GDA	Gmr#GENSCAN00000014176	phosphoribosyl pyrophosphate synthase-associated protein 1 isoform X2	prpsap1	0.512102	1.92084	1.42779	1.33716	0.585323	0.929336	1.32373	-0.0758749	-0.21661	0.0262051	-0.125651	0.368663	-0.0551957	-0.0313952	0.615066
GDA	Gmr#F20B2PE02JJSND	proteasome subunit beta type-2	psmb2	-0.637842	1.35661	0.407172	0.030914	-0.134878	-0.0313952	0.315092	-0.68437	0.467932	0.0443896	0.37707	0.385903	0.339163	0.275612	0.125951
GDA	Gmr#GmA0000007930	prostaglandin I2 synthase	ptgis	0.180495	0.460767	0.514573	0.422559	0.768076	1.4344	1.00289	0.262746	0.555757	-0.599318	-0.134878	0.103767	-0.0854247	0.24366	0.18705
GDA	Gmr#GENSCAN00000078428	peroxidasin-like protein isoform X2	pxdnl	-0.522056	-0.469886	-1.01935	-0.22033	0.153928	-0.937344	0.0260582	0.088807	0.167475	-0.0370307	-0.361768	0.800375	-0.172488	0.256356	-0.427606
GDA	Gmr#GENSCAN00000007595	ranBP-type and C3HC4-type zinc finger-containing protein 1	rbck1	0.475936	-0.442545	0.163429	1.17853	-0.0299829	1.2186	0.115129	-0.635987	0.538681	0.526785	1.02944	0.365871	0.411963	0.0674852	0.66818
GDA	Gmr#GmA0000000738	ranBP-type and C3HC4-type zinc finger-containing protein 1-like isoform X1	rbck1	0.550465	-0.459432	0.172018	1.19462	-0.0593553	1.26777	0.0928017	-0.687956	0.563838	0.536587	1.01917	0.316169	0.410812	0.088807	0.690591
GDA	Gmr#GmA0000002926	RCC1 and BTB domain containing protein 1	rcbtb1	-0.102994	-0.107018	-0.175045	-1.6107	-0.0370307	-0.169925	-0.0370307	0.0543923	0.0496062	-0.0313952	0.000144277	-0.0962619	0.027675	0.00259919	0.0139168
GDA	Gmr#GmA0000005496	ribosomal protein S6 kinase polypeptide 1	rps6kc1	-1.28865	-1.30568	-1.23511	-1.19156	-1.17696	-1.28865	-1.28274	0.023563	0.00346663	-0.0468403	0.0310614	0.112007	0.0391918	0.0245899	-0.0285692
GDA	Gmr#GmA0000017385	ribosomal RNA processing 15 homolog	rrp15	0.146723	0.79611	0.637334	0.406407	0.676688	0.909689	1.06673	0.0632584	0.452846	-0.380729	0.13622	-0.738119	-0.244887	0.0411202	-0.225275
GDA	Gmr#GmA0000015141	deoxynucleoside triphosphate triphosphohydrolase SAMHD1 isoform X1	samhd1	1.55639	0.33971	0.289475	-0.144046	0.131945	-0.0881416	-0.201634	0.195946	0.303472	0.613962	0.653809	-0.128293	0.0238564	-0.333424	0.401254
GDA	Gmr#GmA0000005357	deoxynucleoside triphosphate triphosphohydrolase SAMHD1 isoform X2	samhd1	1.49777	1.95624	0.938708	3.26257	0.821126	0.840113	0.971997	-0.303342	-0.540027	-0.464668	0.070815	0.0767367	0.378194	-0.776525	-0.0186342
GDA	Gmr#GENSCAN00000057010	deoxynucleoside triphosphate triphosphohydrolase SAMHD1-like	samhd1	1.32699	1.80188	1.49127	2.44458	0.565332	0.211064	0.484187	-0.280956	-0.0384362	-0.443607	0.301159	-0.00863031	0.181149	-0.462576	0.639355
GDA	Gmr#GENSCAN00000078081	deoxynucleoside triphosphate triphosphohydrolase SAMHD1-like	samhd1	1.99482	0.243831	0.932086	0.466536	0.530739	-0.00863031	0.551099	-0.461529	0.00694161	-0.751892	0.0806981	-0.49057	0.252742	-0.566572	0.310432
GDA	Gmr#GmA0000007176	DNA-binding protein SATB1 isoform X1	satb1	0.0500543	0.0220973	-0.015783	-0.0935602	-0.151859	1.01304	-0.0676387	-0.0468403	-0.0827026	0.0831412	-0.104337	0.0297353	-0.0271541	-0.132248	-0.0172093
GDA	Gmr#GENSCAN00000063653	sodium channel protein type 2 subunit alpha-like	scn2a	-0.0922074	-0.0440443	-0.155749	-1.4452	-0.124328	-0.138814	-0.0962619	-0.0813396	0.0282633	0.062053	0.0284105	0.158107	0.078716	0.0883468	0.0534937
GDA	Gmr#ENSGMOT00000008824	transport Sec24A-like isoform X2	sec24a	-0.0271541	-0.0186342	-0.00575927	-1.32769	0.0244432	0.00491352	-0.0328061	-0.015783	-0.0468403	0.0470701	0.0334219	0.00332202	0.00984383	0.0316512	0.0619024
GDA	Gmr#GmA0000013766	semaphorin-4G-like	sema4g	0.0761282	-1.27322	0.078259	0.163753	-0.0426443	0.0245899	-0.00863031	0.00404521	-0.015783	-0.0299829	-0.157044	-0.0922074	-0.1137	-0.227741	-0.0799754
GDA	Gmr#GENSCAN00000078245	serine hydrolase-like protein 2 isoform X2	serhl2	0.5272	0.156659	-0.112367	1.85048	0.354206	0.284194	0.530322	-0.015783	-0.364012	-0.535058	-0.898402	-0.0662614	-0.648926	-0.356144	-0.591679
GDA	Gmr#GmA0000008996_5	leukocyte elastase inhibitor-like isoform X2	serpinb1	-1.02786	-0.15056	0.0161035	-0.254594	-0.496718	0.0968074	0.0420111	-0.959028	0.737447	0.626602	0.31581	0.614624	0.139554	0.0944951	0.213906
GDA	Gmr#GmA0000006717	solute carrier family 1 member 6	slc1a6	0.160685	1.10253	0.7413	0.413884	0.107492	0.460568	0.651314	0.000288568	-0.0496308	-0.0100637	-0.0881416	0.019609	-0.0243197	0.0543923	0.206562
GDA	Gmr#GENSCAN00000010035	equilibrative nucleoside transporter 1-like	slc29a1	0.0357862	0.000144277	-0.166073	-1.45523	0.0156659	-0.299831	-0.134878	-0.100305	-0.100305	0.134002	0.0182934	0.11951	-0.0114956	0.116066	-0.140124
GDA	Gmr#GmA0000001294_6	sodium- and chloride-dependent GABA transporter 2-like	slc6a13	-0.0745054	0.0168331	-0.00144197	0.00940813	-0.120352	-1.22219	-0.111031	0.00361125	0.0491584	0.131787	0.101753	0.0903421	0.0802404	0.147841	0.0575418
GDA	Gmr#GmA0000001938	sodium- and chloride-dependent taurine transporter-like	slc6a6	-0.0813396	-0.570463	-0.596458	-1.0072	-0.733788	-0.311503	-0.129613	-0.906121	-0.368489	-0.341417	-0.584	-0.573375	-0.171207	-0.409255	0.349052
GDA	Gmr#GENSCAN00000046006	stromal membrane-associated protein 1-like isoform X3	smap1	0.0420111	0.0676364	0.0883468	-1.35106	0.0652193	0.0297353	0.0980422	-0.0468403	-0.0143553	0.0304719	-0.0881416	0.0842114	-0.0468403	-0.0799754	0.0458782
GDA	Gmr#GmA0000006709	sine oculis-binding protein homolog B-like isoform X1	sobp	1.04543	0.946472	1.00087	0.995103	1.01508	1.00781	1.03121	0.0723311	0.0372659	-0.0214797	0.0222438	0.0101344	0.0223904	-0.0565835	0.0275279
GDA	Gmr#GmA0000018694	serrate RNA effector molecule homolog	srrt	-0.228973	-1.27798	-0.00144197	-0.341417	0.00404521	0.137648	0.240077	-0.128293	0.274913	-0.0482362	0.2624	0.026352	0.0557412	0.142417	-0.222805
GDA	Gmr#GmA0000014458	serine and arginine rich splicing factor 6a isoform X1	srsf6	-0.041243	-1.57966	-0.0384362	0.0584429	-0.0648829	0.0279691	0.0127519	0.000432873	0.0326838	-0.0370307	0.0420111	0	-0.0114956	0.0394883	0.027675
GDA	Gmr#GENSCAN00000018607	trace amine-associated receptor 1-like	taar1	-0.222805	0.327167	-0.185232	-1.32077	0.0131886	0.231922	0.412347	0.186886	0.242294	0.0715728	0.363085	-0.015783	-0.0745054	0.115441	-0.573375
GDA	Gmr#S55461807	transcriptional and immune response regulator	tcim	-0.481299	-1.40436	0.238715	-0.436162	-0.0908534	-0.908429	-1.55238	0.00708658	-0.667211	0.547299	0.365128	-0.246104	0.315092	0.368104	-0.7433
GDA	Gmr#S41379921	tudor domain-containing protein 15	tdrd15	0.0383026	0.0700575	-0.176323	-0.0894982	1.26743	0.189351	0.771027	-0.204141	-0.237564	0.262054	-0.132248	-0.443607	-0.0524159	0.0451337	0.210897
GDA	Gmr#GmA0000010407	serotransferrin	tf	-0.0690147	-0.109695	0.764641	-0.104337	1.38534	0.400301	-0.0731347	-0.130931	0.171693	0.263612	-0.22404	-0.0299829	0.128629	-0.344828	0.242123
GDA	Gmr#GmA0000007893	transglutaminase 2	tgm2	-0.377401	-0.27858	-0.191563	0.114348	1.01625	0.837532	0.660635	-0.137504	-0.27262	0.106715	-0.151859	-0.21661	0.439676	-0.144046	0.239907
GDA	Gmr#S41398151	TIR domain-containing adapter molecule 1	ticam1	-0.0129262	-0.0172093	0.036082	-0.0662614	0.106871	1.21659	0.0310614	0.00578235	-0.00863031	-0.0426443	0.00984383	-0.0299829	0.00839199	-0.0285692	0.0190242
GDA	Gmr#GmA0000015021_1	TLC domain-containing protein 4-B	tlcd4	0.0799354	-1.43989	-0.0922074	0.0363779	0.0399332	-0.0662614	0.0231232	0.03623	-0.0271541	-0.0894982	-0.0143553	-0.105678	-0.041243	-0.0989585	-0.0690147
GDA	Gmr#GmA0000007468	transmembrane protein 161A	tmem161a	-0.0551957	-0.0370307	0.0328314	-1.34993	-0.0172093	-0.0200577	-0.0565835	0.0585932	0.0346036	0.0260582	0.0825301	0.00853711	-0.0285692	-0.0214797	-0.051024
GDA	Gmr#GmA0000000628	transmembrane protein 229A	tmem229a	-1.25641	-0.145351	-0.244887	-0.284514	-1.26843	-0.549916	-0.339137	0.914847	0.0215115	0.021365	-0.00144197	-0.192825	-0.37629	-0.205393	0.277884
GDA	Gmr#GENSCAN00000061776	transmembrane protein 265	tmem265	-0.312665	0.345381	0.353653	0.184589	0.517255	0.876466	1.01042	0.275088	0.406407	-0.317304	0.216082	-0.136191	0.0452826	0.300271	0.817816
GDA	Gmr#GmA0000013675	transmembrane protein 265	tmem265	-0.257011	0.356421	0.331699	0.218095	0.556181	0.89835	1.02885	0.2567	0.384395	-0.296311	0.220782	-0.125651	0.0573917	0.328616	0.80869
GDA	Gmr#GENSCAN00000008859	enteropeptidase isoform X2	tmprss15	-0.329985	0.143373	-0.189034	-0.173767	0.11591	1.01859	0.670015	-0.196607	-0.501821	-0.324235	-0.819668	0.224823	-0.368489	0.585973	0.710048
GDA	Gmr#GmA0000003600_1	tumor necrosis factor receptor superfamily member 14-like isoform X16	tnfrsf14	-1.19283	-1.20852	-0.389567	-0.627607	-1.34767	-1.15056	-0.77905	-0.405992	-0.141433	0.0455803	-0.405992	-0.778209	-0.627607	-0.547943	-0.795767
GDA	Gmr#GENSCAN00000063809	tumor necrosis factor receptor superfamily member 14-like isoform X19	tnfrsf14	0.814768	-0.989139	0.696424	0.855693	-0.16221	1.00202	-0.10165	-0.6107	-0.58111	-0.409255	0.196938	-0.733788	-0.594549	0.362714	0.363828
GDA	Gmr#GmA0000011662	translocase of outer mitochondrial membrane 20b	tomm20	-0.409255	0.095882	-0.0854247	1.34154	-0.100305	0.0442408	0.164076	-0.145351	0.200084	0.11076	0.220782	0.158268	0.0515487	0.427401	-0.0257376
GDA	Gmr#GENSCAN00000072143	trafficking protein particle complex subunit 11 isoform X2	trappc11	-1.55385	-1.7845	-1.37462	-1.66266	-1.56169	-1.48543	-1.59789	-0.0962619	0.19314	-0.0200577	0.432065	0.16004	0.340258	0.303472	0.224823
GDA	Gmr#GmA0000014476	tripartite motif-containing protein 35-like isoform X6	trim35	-1.2762	-0.530071	0.713829	-0.385155	-0.254594	0.528448	-0.31034	0.219102	-0.197865	0.184261	-0.00432161	-0.540027	-0.185232	-0.178874	-0.115033
GDA	Gmr#GmA0000014163	E3 ubiquitin-protein ligase TRIM39-like	trim39	0.553214	1.04573	-0.00863031	-0.254594	0.414845	-0.00144197	0.752923	-0.128293	-0.425459	-0.364012	-0.290424	0.184916	-0.163499	0.622599	0.413499
GDA	Gmr#GENSCAN00000023994	E3 ubiquitin-protein ligase TRIM39-like	trim39	-0.276199	-1.01078	-0.795767	0.435378	-0.613532	-1.18078	-0.975997	-0.407081	-0.314986	-0.123004	-0.560715	-0.60027	0.483581	0.0147911	-0.516015
GDA	Gmr#GENSCAN00000074296	E3 ubiquitin-protein ligase TRIM39-like	trim39	-0.178874	-0.980391	-0.762136	0.446738	-0.639695	-1.20914	-0.984042	-0.40163	-0.271426	-0.0922074	-0.537048	-0.567545	0.482775	0.00984383	-0.52707
GDA	Gmr#GmA0000006964	E3 ubiquitin-protein ligase TRIM39-like	trim39	0.447525	1.4856	0.797363	0.113411	1.02122	0.347399	0.445755	0.0646157	-0.393965	-0.580145	-0.496718	-0.767231	-0.676267	-0.882839	-0.154454
GDA	Gmr#GmA0000001391	tripartite motif-containing protein 66	trim66	1.14433	0.0826828	0.062053	0.288946	0.175925	0.388167	0.207061	-0.190299	0.0738487	-0.185232	-0.140124	-0.45628	-0.21661	-0.129613	-0.399445
GDA	Gmr#GENSCAN00000034440	Transient receptor potential cation channel subfamily V member 6	trpv5	1.07978	1.03653	0.952043	1.081	1.10129	0.995103	1.28384	-0.182692	-0.201634	-0.253384	-0.359521	-0.171207	-0.302173	-0.353888	-0.155749
GDA	Gmr#GmA0000016152	tetraspanin 14	tspan14	0.171206	1.16942	0.797363	0.664745	0.273343	0.343183	0.668868	0.0828356	-0.0071955	0.0229766	0.146883	0.205064	0.109826	0.215245	0.281386
GDA	Gmr#GENSCAN00000048143	tetraspanin-14	tspan14	0.119667	1.01217	0.756331	0.532407	0.2567	0.36012	0.554273	0.151362	-0.0271541	-0.00575927	0.196608	0.195286	0.158751	0.266906	0.278759
GDA	Gmr#GENSCAN00000001265	uromodulin-like isoform X2	umodl1	-0.24245	-1.00576	-0.522056	-0.642471	-0.215368	-1.56023	0.157464	0.249651	-0.0370307	-0.919912	-0.685267	-0.647084	-0.440421	-0.956057	-0.598365
GDA	Gmr#GmA0000010489	unc-79 homolog, NALCN channel complex subunit	unc79	-0.854395	-0.848798	-0.846393	-0.768078	-0.92448	-0.829444	-1.02006	-0.0717627	-0.0496308	0.0244432	0.0685439	-0.045443	-0.015783	-0.041243	-0.0799754
GDA	Gmr#GmA0000000390	up-regulator of cell proliferation-like	urgcp	0.830075	0.0906493	-0.100305	0.406981	-0.54498	1.21961	0.144808	0.735764	0.0238564	0.519528	-0.344828	-0.171207	-0.0565835	-0.663572	0.370527
GDA	Gmr#GmA0000011147	ubiquitin specific peptidase 2b	usp2	0.283141	0.199421	0.467533	0.484388	0.630841	0.675996	1.02005	0.211231	0.162299	-0.375178	-0.0579701	-0.0468403	0.00853711	0.184261	0.415807
GDA	Gmr#S44167032	WD repeat-containing protein 3 isoform X1	wdr3	0.0696033	1.05289	-0.0172093	1.14656	0.770781	0.988218	0.0614507	0.337521	-0.0579701	-0.254594	0.523463	0.240759	0.213738	-0.121679	-0.0398403
GDA	Gmr#Singlet2322	WD repeat-containing protein 3 isoform X1	wdr3	0.010861	1.78488	-0.27023	1.736	1.51293	1.52782	-0.045443	0.791108	-0.24732	-0.665393	1.05289	0.46953	0.436744	-0.569491	0.0525957
GDA	Gmr#GmA0000016518	xylosyltransferase 1	xylt1	-0.0758749	0.138442	-0.288063	-1.32193	-0.452068	0.00984383	-0.533065	0.718094	-0.0143553	0.472129	0.817054	0.0288519	0.209728	-0.0229004	0.460965
GDA	Gmr#GENSCAN00000013957	zinc finger BED domain-containing protein 1-like	zbed1	-0.480265	-0.633199	-0.666302	1.64341	0.619271	0.63958	-0.136191	0.0613002	0.486004	0.362158	-0.219091	-0.265437	0.105318	-0.164786	-0.104337
GDA	Gmr#ENSGMOT00000006824	zinc finger protein 135-like	znf135	-0.949348	-1.0229	-1.00216	-0.996389	-0.87342	-1.06488	-0.982583	0.0525957	0.0543923	-0.0271541	0.00101024	-0.0143553	-0.00144197	0.0585932	0.0372659
GDA	Gmr#GENSCAN00000034598	zinc finger protein 292-like, partial	znf292	0.236164	1.26534	0.673003	0.615066	0.407938	0.37202	0.708396	0.0506518	-0.138814	-0.0356239	0.0134798	0.105628	-0.0172093	0.0539429	0.222633
GDA	Gmr#S41384693	box C/D snoRNA protein 1 isoform X2	znhit6	0.0646157	-1.37016	-0.0071955	0.0359341	0.046474	-0.0328061	0.0244432	0.0250302	0.0403782	-0.112367	0.074912	-0.0731347	-0.0172093	0.0139168	-0.0717627
GDA	Gmr#GmA0000001665_3	borealin-like	---NA---	-0.00288251	-0.0285692	-0.0186342	0.00259919	0.0381545	1.03386	0.0424568	0.0153742	-0.0398403	0.00694161	-0.00863031	0.140189	0.0784113	0.0152284	0.0264989
GDA	Gmr#GmA0000011322	cytochrome b-c1 complex subunit 1, mitochondrial	---NA---	-0.199123	-0.128293	-0.115033	-0.190299	-0.119024	2.09789	-0.145351	-0.22033	0.0937251	0.0284105	0.0512497	0.105628	0.107648	0.0609992	-0.215368
GDA	Gmr#GmA0000005602	cytochrome b-c1 complex subunit 8	---NA---	0.533034	0.317606	0.524915	0.0955737	0.37932	1.13353	0.168123	-0.358396	0.445755	-0.186501	0.484388	-0.129613	0.110916	0.159235	0.0144996
GDA	Gmr#GENSCAN00000003512	fish-egg lectin-like	---NA---	-0.71721	-1.08134	-0.0496308	-0.121679	-0.235114	0.504714	-0.50284	0.0147911	0.554485	-0.258217	-0.125651	-0.70044	0.0199016	-0.678973	0.0378582
GDA	Gmr#GENSCAN00000058347	fish-egg lectin-like	---NA---	0.747584	-0.496718	0.356051	0.440655	0.392326	1.35144	0.0960362	0.140985	0.283492	-0.42975	-0.0440443	-0.92372	-0.0565835	-0.753605	-0.0593553
GDA	Gmr#GmA0000001239	fucose mutarotase	---NA---	-1.51652	0.411195	0.824955	-0.545968	0.373514	0.541408	0.164723	0.0307666	0.771027	0.388167	0.481566	0.458783	-0.144046	-0.543001	0.264131
GDA	Gmr#GENSCAN00000067969	Gadus morhua heat shock 70 kDa protein-like (LOC115561101), mRNA	hsp70	0.176088	-2.63877	0.61772	0.704395	-0.464668	-1.20351	2.36736	-0.767231	-0.54201	1.01101	-0.200379	-1.54151	0.780661	-0.891419	-1.30217
GDA	Gmr#GENSCAN00000031001	glutamic acid-rich protein-like isoform X2	---NA---	0.158268	0.526992	-0.455229	1.01392	-0.146655	-0.117695	-0.191563	0.171368	0.762926	-0.0143553	0.233617	0.227861	0.931536	0.339345	0.196112
GDA	Gmr#GmA0000015959	inter-alpha-trypsin inhibitor heavy chain H3-like isoform X30	---NA---	0.0128975	0.0771932	0.702985	0.036082	-0.0482362	1.00289	0.0920326	-0.051024	0.162299	0.279809	-0.0398403	0.308645	0.0120243	-0.041243	-0.0593553
GDA	Gmr#GmA0000014051	kinase C-binding 1-like	---NA---	-0.0370307	-1.35163	-0.319618	-0.167358	-0.249749	-0.0690147	-0.291604	-0.00288251	-0.077243	-0.173767	-0.0328061	-0.414677	-0.128293	0.127999	0.130681
GDA	Gmr#GENSCAN00000008274	microtubule-associated protein futsch-like	---NA---	0.0842114	-0.0799754	0.0168331	0.0337172	0.0372659	1.39935	0.0137711	0.000432873	0.017125	0.00505829	0.0542425	-0.0731347	-0.0356239	0.0149368	0.0670318
GDA	Gmr#GmA0000002945	PH_BCR_vertebrate and RhoGAP_Bcr domain-containing protein	---NA---	-2.66038	0.0334219	-0.0482362	-0.151859	0.00375589	-0.0662614	-0.0962619	-0.0717627	0.0356383	-0.0579701	-0.0342157	0.062957	0.0741525	0.127841	-0.0129262
GDA	Gmr#S41390106	rRNA promoter binding	---NA---	0.010861	-0.0071955	-0.0114956	0.0431999	-0.0172093	1.20191	0.0153742	0.0287048	0.0569414	0.0306192	0.0928017	0.0839056	0.0811558	0.0680901	0.0354905
GDA	Gmr#GENSCAN00000060859	SH2 domain-containing adapter protein F isoform X9	---NA---	-0.387363	-0.823749	-0.153157	-1.12961	-0.172488	-0.46048	0.348133	-0.285698	-0.199123	-0.505891	0.0496062	-0.853597	-0.00144197	0.365314	-0.10165
GDA	Gmr#GmA0000014700	ubiquitin-conjugating enzyme E2 11-like	---NA---	1.2382	0.778927	-0.221568	0.366987	0.223306	0.513131	0.291592	0.0411202	0.287008	-0.495695	0.411004	-0.744161	0.279984	-0.284514	-0.151859
GDA	Gmr#GENSCAN00000022292	ubiquitin-conjugating enzyme E2 E2-like	---NA---	0.0390435	2.29903	-0.0551957	-0.0799754	-0.0356239	-0.0356239	0.0139168	-0.119024	-0.0356239	0.111383	-0.0976108	-0.0214797	-0.0214797	-0.145351	0.0548418
KIEL	Gmr#GmA0000012822	ATP-binding cassette, sub-family A (ABC1), member 12	abca12	-0.849599	-0.248535	-0.0813396	0.363457	-0.415759	-0.452068	-0.682573	-0.528071	0.105628	0.0715728	-0.68437	-0.173767	-0.254594	-1.07998	-0.0579701
KIEL	Gmr#GmA0000010092	acyl-CoA dehydrogenase family, member 11	acad11	-0.16092	-0.355016	0.166989	-0.108357	-0.254594	-0.0840643	-0.27739	-0.16221	0.134319	0.493906	0.326624	1.52492	0.569822	0.374262	0.325901
KIEL	Gmr#GENSCAN00000032392	2-amino-3-carboxymuconate-6-semialdehyde decarboxylase	acmsd	-0.809826	-0.726831	0.0505024	-0.396159	0.0578421	-0.826193	0.0655212	0.0457292	-0.386259	-1.02928	0.697593	-0.0370307	0.467334	1.14656	-0.144046
KIEL	Gmr#GmA0000009710	actin-related protein 2-A-like	actr2	-0.458382	-0.279768	0.641154	0.10067	-0.387363	0.0623543	-0.467801	0.080393	0.72738	0.277884	0.725709	0.316528	0.501034	0.716671	1.07522
KIEL	Gmr#GENSCAN00000000190	adhesion G protein-coupled receptor F5-like	adgrf5	0.439285	-0.210389	-0.212881	0.100051	0.39498	0.0854355	0.508403	-0.314986	-0.190299	-0.844787	-0.574344	-1.21101	-0.78073	-1.13291	-0.395063
KIEL	Gmr#Contig18436	1,2-dihydroxy-3-keto-5-methylthiopentene dioxygenase	adi1	-0.448901	-0.422233	-0.0271541	0.128787	-0.27858	0.15441	-0.0854247	0.89325	0.046474	0.736244	0.259116	1.0601	0.289298	-0.304511	0.086967
KIEL	Gmr#GmA0000007018	A-kinase anchor protein 11 isoform X2	akap11	-0.0867838	0.137172	0.0238564	0.0169791	0.0391918	-0.0229004	0.00245467	0.0306192	-0.00144197	0.261189	-0.0482362	1.38496	0.121706	0.00882739	0.0163953
KIEL	Gmr#GENSCAN00000071174	fructose-bisphosphate aldolase A-like	aldoa	0.518288	0.302226	0.444576	0.75755	0.84944	0.555333	-0.0662614	-0.58111	-0.109695	-0.334568	-0.683472	-0.495695	-0.58111	1.62104	0.58489
KIEL	Gmr#S55472325	alpha-protein kinase 1-like	alpk1	0.187214	0.291945	0.642955	0.453834	0.203402	0.550888	0.168933	0.0232698	0.129734	-0.0989585	-0.189034	-0.178874	-0.24732	-0.00575927	1.29761
KIEL	Gmr#GENSCAN00000013966	pancreatic alpha-amylase-like	amy2a	-0.00144197	-0.153157	-0.153157	0.0411202	0.609773	0.00346663	0.196773	0.343916	0.104697	0.24127	0.163591	0.153928	0.37314	0.605376	1.02474
KIEL	Gmr#GmA0000017474	anaphase promoting complex subunit 15	anapc15	-0.105678	0.197765	0.0111517	-0.123004	-0.00432161	0.109826	-0.0356239	0.191986	0.07552	0.453044	0.270382	1.14976	0.220782	0.184916	-0.133564
KIEL	Gmr#GmA0000011343	gamma-secretase subunit Aph-1b	aph1b	0.017271	0.112943	-0.0271541	0.0505024	0.155052	-0.00288251	-0.00432161	-0.481299	0.148481	-0.770618	-0.108357	-1.18333	-0.571434	0.070209	-0.261832
KIEL	Gmr#GENSCAN00000066276	apolipoprotein L domain-containing protein 1-like	apold1	-0.525067	-0.515006	0.487824	-0.572405	-0.616358	0.0343081	-0.458382	-0.0854247	0.349787	0.260497	0.643405	0.321567	0.534496	0.747342	1.12312
KIEL	Gmr#GmA0000010790	aquaporin 10b	aqp10	-0.0100637	0.070512	0.0128975	0.0303245	-0.0342157	0.0793256	-0.0356239	0.127841	0.086967	0.413307	0.103922	1.57519	0.231244	0.224823	0.213571
KIEL	Gmr#GmA0000002971	ankyrin repeat and SOCS box containing 10	asb10	0.0563412	0.189187	0.553214	0.259806	0.0505024	0.513749	0.0746082	-0.0867838	0.0197553	-0.158337	-0.285698	-0.205393	-0.204141	-0.0384362	1.30329
KIEL	Gmr#GmA0000019971	acid-sensing ion channel 2 isoform X1	asic2	0.0458782	0.366801	0.637334	0.635764	0.177066	0.611535	0.0476664	0.0977334	0.224654	-0.0200577	-0.112367	-0.210389	-0.296311	0.189351	1.13701
KIEL	Gmr#GENSCAN00000006408	abnormal spindle-like microcephaly-associated protein isoform X1	aspm	0.00839199	0.329885	-0.0143553	-0.0854247	0.131945	0.235654	0.456801	-0.452068	-0.100305	-0.445727	-0.350497	-1.01006	-0.54893	-0.534062	-0.453122
KIEL	Gmr#GENSCAN00000050953	asteroid homolog 1-like	aste1	0.0269398	0.190009	0.606254	0.560005	0.11076	0.487621	0.0674852	-0.0200577	0.141144	-0.0827026	-0.138814	-0.137504	-0.191563	0.211732	1.03682
KIEL	Gmr#GmA0000008255	activating transcription factor 7a	atf7	0.0488599	0.0661253	0.100824	0.108581	0.0883468	0.138918	0.0808506	0.0120243	-0.00863031	0.544982	0.0578421	1.93071	0.34172	0.086201	0.21491
KIEL	Gmr#GENSCAN00000069180	sodium/potassium-transporting ATPase subunit alpha-3-like, partial	atp1a3	-0.249749	-0.703101	-0.601221	-0.189034	-0.543991	-0.92448	-0.858379	0.209061	0.00288828	0.050353	-0.0071955	0.256873	0.193965	-0.285698	-1.25641
KIEL	Gmr#GmA0000008137	ATPase sarcoplasmic/endoplasmic reticulum Ca2+ transporting 2b	atp2a2	0.845287	0.326624	0.541198	0.957076	0.620601	0.187707	-0.950842	-0.324235	-0.0524159	-1.07451	-0.117695	-0.0867838	0.823677	-0.115033	0.332971
KIEL	Gmr#ENSGMOT00000011618	N-acetyllactosaminide beta-1,3-N-acetylglucosaminyltransferase 3 isoform X1	b3gnt3	-0.0799754	0.288593	-0.0524159	-0.232661	0.582512	0.145286	0.30793	1.04633	1.08375	-0.217851	1.35513	-0.733788	-0.0551957	-1.04614	-0.1137
KIEL	Gmr#S55477337	barrier-to-autointegration factor-like	banf1	-0.31034	-0.462576	0.418119	-0.57918	0.974546	-0.676267	-0.0114956	-0.648926	-0.120352	-0.0071955	0.204566	-0.202888	-0.301002	-1.09491	0.173319
KIEL	Gmr#GENSCAN00000053825	barrier-to-autointegration factor-like isoform X1	banf1	-0.289244	0.733124	0.582296	-0.480265	0.793107	-0.620117	-0.535058	-1.20664	-0.85997	-0.189034	-0.946357	-0.889863	-0.673556	-1.30743	-0.250962
KIEL	Gmr#GENSCAN00000070933	bromodomain adjacent to zinc finger domain protein 2A	baz2a	0.110137	0.210396	0.548776	0.355313	0.0778022	0.610433	0.129103	0.0403782	0.0733933	-0.1137	-0.244887	-0.137504	-0.21661	0.0845173	1.19034
KIEL	Gmr#GENSCAN00000064089	apoptosis facilitator Bcl-2-like protein 14	bcl2l14	-0.586885	-0.862352	0.380446	-0.371838	-0.509949	-0.635987	-0.286881	0.0421597	-1.20163	0.863284	0.340623	0.589442	0.879914	0.531156	0.372767
KIEL	Gmr#GmA0000008709	bMERB domain-containing protein 1-like	bmerb1	0.0537932	0.111228	0.0377101	-0.0593553	-0.0200577	-0.00432161	0.0212186	0.0359341	-0.0440443	0.369967	-0.00288251	1.69526	0.308645	0.179025	0.0385989
KIEL	Gmr#GmA0000016595	BCL2 interacting protein 3	bnip3	0.364199	-0.468844	0.263958	0.093879	-0.311503	-0.212881	-0.572405	-0.349365	-0.0731347	0.240759	0.00404521	0.447721	0.233108	0.928512	1.07978
KIEL	Gmr#S55462987	carbonic anhydrase 1	ca1	0.21073	0.36086	0.597496	-0.22033	-0.0214797	0.127368	0.186886	0.162622	0.545614	1.04335	0.411771	0.809954	0.746374	0.334243	0.670934
KIEL	Gmr#GENSCAN00000074681	carbonic anhydrase-related protein 10-like	ca10	0.010425	0.103302	0.0420111	-0.0398403	0.0686952	0.0307666	0.0736969	0.0439433	0.0900349	0.300093	0.0273809	1.27404	0.183933	0.147681	0.147042
KIEL	Gmr#GmA0000006635	carbonic anhydrase XVb	ca15b	-0.407081	-0.365133	0.100824	0.0297353	-0.418999	-0.478195	-0.358396	-1.07998	-0.367371	-0.250962	-0.289244	-0.121679	-0.195348	-0.168642	-0.115033
KIEL	Gmr#GENSCAN00000075570	carbonic anhydrase 4-like isoform X2	ca4	-0.43189	-0.367371	0.0949572	0.074912	-0.396159	-0.446786	-0.325386	-1.12168	-0.405992	-0.155749	-0.27023	0.00158784	-0.222805	-0.320773	-0.136191
KIEL	Gmr#GmA0000013905	carbonic anhydrase VIII	ca8	-0.115033	-0.0813396	-0.123004	-0.124328	-0.145351	-0.0758749	-0.130931	-0.0538064	-0.041243	0.365871	-0.0257376	1.42391	0.262227	0.077041	-0.0840643
KIEL	Gmr#GENSCAN00000045106	voltage-dependent calcium channel subunit alpha-2/delta-3-like	cacna2d3	0.0778022	0.131155	0.0347513	0.0161035	-0.0313952	0.0746082	0.0688465	0.0518477	0.0512497	0.390056	0.0181473	1.7336	0.234635	0.155213	0.0585932
KIEL	Gmr#GENSCAN00000059319	calcium/calmodulin-dependent protein kinase type II subunit beta isoform X1	camk2g	0.185409	0.304719	0.68571	0.551522	0.206562	0.55703	0.102682	0.046623	0.0889604	-0.204141	-0.380729	-0.204141	-0.345964	-0.102994	1.84788
KIEL	Gmr#GmA0000008000	calcium signal-modulating cyclophilin ligand	camlg	-0.0962619	0.174133	-0.0384362	-0.100305	-0.00575927	-0.0565835	0.026352	0.0634092	0.0472192	0.345015	0.211732	1.44693	0.21843	0.117944	-0.124328
KIEL	Gmr#GmA0000003870	caspase-2-like isoform X1	casp2	-0.511974	-0.399445	-0.444667	0.0714212	-0.214125	-0.871055	-0.41684	-0.516015	-0.942608	-0.442545	-1.12499	-1.10568	-1.49774	-1.57676	-0.812293
KIEL	Gmr#GENSCAN00000018587	caspase-8	casp8	-0.0243197	0.305967	0.1386	0.101753	0.134477	-0.0662614	0.392137	0.0894208	-0.344828	0.000577193	-0.254594	0.111539	0.110916	-0.536053	-1.03984
KIEL	Gmr#GENSCAN00000002348	caspase-8-like	casp8	-0.0271541	-0.408168	-0.21661	-0.0370307	-0.360645	-0.347099	-0.159629	-1.16672	0.168771	-0.835924	-0.999278	-1.12697	-0.93885	-1.05589	-0.261832
KIEL	Gmr#GmA0000001133	caspase-8-like	casp8	-0.133564	0.221287	0.0472192	-0.0172093	0.0478156	-0.237564	0.268643	0.0611497	-0.343692	-0.0285692	-0.257011	0.103767	0.0567913	-0.566572	-1.13553
KIEL	Gmr#GmA0000003910	caspase-8-like	casp8	0.310432	0.0267928	0.896737	-0.00863031	0.220278	0.144967	0.208061	-1.54893	1.40622	-0.752749	-1.21288	-1.05658	-1.18078	-1.13093	0.151683
KIEL	Gmr#GmA0000003910_1	caspase-8-like	casp8	0.281211	0.0487106	0.943971	0.0613002	0.15457	0.153767	0.220614	-1.42921	1.48762	-0.618239	-1.11303	-0.97673	-1.1177	-0.957543	0.277709
KIEL	Gmr#GmA0000015769	caspase-8-like	casp8	-0.104337	0.235824	0.0128975	-0.105678	0.0180013	-0.390668	0.340806	0.283492	-0.259423	0.159718	-0.27262	0.00216567	0.0536434	-0.660837	-1.01935
KIEL	Gmr#GmA0000008471	ciliogenesis associated TTC17 interacting protein	catip	-0.919912	-0.776525	-0.764686	0.964095	-0.0370307	-0.716332	-0.955313	-1.02006	-0.207893	-0.825379	-1.07793	-1.01863	-0.378512	-0.794104	-1.06557
KIEL	Gmr#GmA0000015614_2	cerebellin-4-like isoform X1	cbln4	0.370713	0.515604	0.165855	-0.877352	0.507788	-0.335712	-0.100305	0.718569	1.46634	-0.885965	0.583593	-0.494672	-0.455229	0.516223	0.275961
KIEL	Gmr#GmA0000015614_3	cerebellin-4-like isoform X1	cbln4	0.427789	0.577552	0.318686	-0.9568	0.64273	-0.265437	0.0114425	0.746616	1.4933	-0.90458	0.609552	-0.515006	-0.447844	0.532407	0.287184
KIEL	Gmr#GmA0000015614	cerebellin-4-like isoform X2	cbln4	0.400111	0.514985	0.24554	-0.947105	0.565972	-0.273814	-0.0384362	0.721658	1.46037	-0.932061	0.567896	-0.525067	-0.484396	0.474132	0.244856
KIEL	Gmr#GENSCAN00000070964	coiled-coil domain-containing protein 171-like isoform X3	ccdc171	0.0207795	-0.482332	-0.248535	0.268991	0.310432	0.179351	0.574326	0.239907	-0.102994	-0.886745	-0.903038	-0.40163	-0.553852	-0.511974	-1.02998
KIEL	Gmr#GENSCAN00000006708	B-cell receptor CD22-like	cd22	-0.197865	-0.446786	-0.175045	0.0892673	-0.253384	0.194295	0.142576	-0.827819	0.046623	-0.683472	0.358084	0.510663	1.52201	-0.822118	2.40813
KIEL	Gmr#GmA0000004524	cytidine deaminase	cda	0.599025	-0.367371	-0.197865	0.130681	0.431287	-0.660837	-0.129613	0.608892	0.143373	0.552791	0.361787	0.645209	0.953718	1.02621	-0.129613
KIEL	Gmr#GENSCAN00000071446	cilia- and flagella-associated protein 47-like	cfap47	0.26986	-0.286881	-0.477159	0.970865	-0.0867838	0.0949572	-0.259423	-0.50284	-0.189034	-0.291604	-0.434028	1.01742	0.172181	-0.311503	0.591179
KIEL	Gmr#GENSCAN00000073695	complement factor H-like isoform X3	cfh	-0.646163	-0.640621	0.169096	0.251882	-0.52707	0.334789	-0.0962619	1.10749	0.419083	0.860923	0.410237	1.2304	0.514161	-0.235114	0.417733
KIEL	Gmr#S41435736	CGG triplet repeat-binding protein 1, partial	cggbp1	0.545614	0.078716	-0.342555	0.0253239	0.32916	-0.0468403	0.521805	-0.104337	-0.473008	-0.248535	-0.43189	-0.375178	-0.350497	-1.0115	-0.854395
KIEL	Gmr#S55461102	serine/threonine-protein kinase Chk2 isoform X3	chek2	-0.166073	0.0578421	-0.0356239	-0.0894982	-0.138814	-0.0648829	-0.0690147	0.000577193	-0.0129262	0.584241	0.0354905	2.27579	0.318146	0.126108	0.00868224
KIEL	Gmr#GmA0000009605	creatine kinase, muscle b	ckmb	0.540988	0.423913	0.337703	0.913488	0.664059	0.631288	-0.105678	-0.473008	-0.1137	-0.126973	-0.348232	-0.168642	-0.340277	1.57992	0.538262
KIEL	Gmr#GmA0000007024	claudin 14	cldn14	0.250852	0.210897	0.562346	0.512102	0.189022	0.323372	0.105008	-0.196607	0.0843644	-0.255803	-0.253384	-0.369606	-0.35727	0.238034	1.00665
KIEL	Gmr#GmA0000004670	claudin 15-like a	cldn15	0.0741525	0.193305	0.686406	0.464146	0.0975791	0.346481	0.053344	-0.0186342	0.140189	-0.0703893	-0.0690147	-0.00288251	-0.0398403	0.153928	1.08498
KIEL	Gmr#S55476975	C-type lectin domain family 10 member A-like	clec10a	-0.134878	-0.0440443	0.104232	0.115129	0.245369	0.488836	0.3629	0.529073	0.0594949	0.514779	0.572394	0.692222	0.609993	0.714539	1.03564
KIEL	Gmr#GmA0000009680	C-type lectin domain family 4 member M-like	clec4m	0.21073	0.0732415	-0.10165	0.359749	0.199421	0.415422	0.0446872	0.515398	1.14146	0.356051	0.878587	0.0957279	0.178208	0.183277	0.14401
KIEL	Gmr#GmA0000011629	clathrin, heavy chain-like 1	cltcl1	0.167312	0.325359	0.625044	0.366615	0.228199	0.622599	0.172018	0.0552915	0.16942	-0.0143553	-0.180148	-0.0840643	-0.158337	0.059946	1.2129
KIEL	Gmr#GmA0000001358	CKLF-like MARVEL transmembrane domain containing 3	cmtm3	0.0403782	0.188693	0.180986	0.0272338	0.170232	0.0266459	-0.134878	0.217424	0.0903421	0.667493	0.046772	2.05409	0.345198	0.434988	0.366057
KIEL	Gmr#Contig9919	cornifelin homolog	cnfn	-0.532068	-0.382944	0.495329	0.191986	-0.284514	0.317966	-0.312665	0.0270868	1.17951	0.0885002	0.831358	0.380822	0.39479	1.65245	1.45958
KIEL	Gmr#GENSCAN00000048390	CCR4-NOT transcription complex subunit 7	cnot7	-0.789938	-0.687061	0.0614507	0.291769	-0.583038	0.127368	-0.15056	1.01625	0.162299	0.786622	0.393842	1.1769	0.418119	-0.217851	0.246224
KIEL	Gmr#GmA0000015290	collagen alpha-1(I) chain-like	col1a1	0.372954	-0.703101	-0.543001	0.00694161	-0.495695	-0.141433	-0.522056	0.03934	-0.132248	-0.0593553	-0.630405	0.131471	0.00158784	-1.00863	-0.296311
KIEL	Gmr#GENSCAN00000041651	collagen alpha-5(IV) chain-like	col4a5	0.820616	0.156981	-0.464668	-0.16221	-0.0551957	-0.327687	0.183769	-0.0114956	1.14337	0.200913	0.526161	-0.344828	-0.202888	0.563625	0.602526
KIEL	Gmr#GENSCAN00000076434	collagen alpha-3(VI) chain isoform X3	col6a3	0.674153	0.337886	-0.656268	0.28648	0.49147	-0.280956	0.320486	-0.211635	-0.381837	-0.474047	-1.00576	-0.42975	-0.374066	-1.09626	-0.635058
KIEL	Gmr#GENSCAN00000078109	carboxypeptidase E	cpe	0.0659742	0.0123153	0.53952	0.211064	0.030914	0.462952	0.0446872	-0.146655	0.0849763	-0.129613	-0.243669	-0.163499	-0.167358	-0.166073	1.14592
KIEL	Gmr#ENSGMOT00000002545	crumbs homolog 1-like	crb1	0.0493076	0.266732	0.659039	0.327167	0.169096	0.578844	0.167961	0.0259113	0.19281	-0.149259	-0.237564	-0.235114	-0.212881	0.0396366	1.45364
KIEL	Gmr#F20B2PE01BSEP4	cysteine-rich protein 3	crip3	-0.0100637	0.381385	0.659267	0.580569	0.175273	0.590745	0.140507	0.104542	0.200581	0.0944951	-0.0229004	-0.0989585	-0.157044	0.218766	1.00173
KIEL	Gmr#GmA0000003597	CREB regulated transcription coactivator 3	crtc3	0.234635	0.41062	0.772998	0.649955	0.266212	0.597278	0.0596453	0.00491352	0.101134	-0.362891	-0.369606	-0.199123	-0.296311	0.277359	1.0265
KIEL	Gmr#GENSCAN00000056453	CutA homolog isoform X3	cuta	-0.385155	-0.0299829	0.820362	0.172181	0.122177	0.39498	0.413307	0.99137	0.524085	1.3008	0.661091	0.868015	0.349235	0.142258	0.505738
KIEL	Gmr#GmA0000014024	CutA homolog isoform X3	cuta	-0.45628	-0.015783	0.789611	0.189187	0.165531	0.425462	0.421206	1.15553	0.555333	1.3259	0.725231	0.972563	0.435378	0.23226	0.610433
KIEL	Gmr#GmA0000008967	cytochrome b5 reductase 2	cyb5r2	-0.191563	0.135903	0.234296	0.261362	0.125636	-0.0398403	-0.0271541	-0.257011	-1.2228	-0.521051	-0.282143	-0.495695	-0.175045	-0.147958	-0.0342157
KIEL	Gmr#GmA0000000318	cytochrome P450, family 1, subfamily A	cyp1a1	0.18164	0.202406	0.272646	-0.255803	-0.0129262	0.0920326	-0.157044	0.759991	0.987932	0.786622	1.15972	0.699466	1.40202	1.9737	0.802638
KIEL	Gmr#GmA0000019790	cytochrome P450, family 1, subfamily C, polypeptide 2	cyp1a2	0.641154	0.0147911	-0.168642	-0.607863	-0.491597	0.321387	-0.358396	1.38345	1.81249	1.31653	1.45522	1.41043	1.84996	1.86723	1.60955
KIEL	Gmr#GmA0000006842	cytochrome P450, family 1, subfamily B, polypeptide 1	cyp1b1	0.433234	0.158912	0.283316	-0.105678	0.0911103	0.297963	-0.0989585	0.816037	0.820616	0.0513992	0.717145	0.0289991	0.293713	0.892178	1.08804
KIEL	Gmr#GENSCAN00000061430	cytochrome P450 2D15-like	cyp2d15	0.117005	-0.108357	0.374262	-0.134878	-0.16092	-0.125651	-0.207893	0.337339	-0.15056	-0.422233	-0.226509	0.180332	0.742024	1.36438	0.8604
KIEL	Gmr#GENSCAN00000070806	cytochrome P450 2D15-like	cyp2d15	0.220614	0.311327	0.848141	0.411004	0.215077	0.731925	0.18164	-0.045443	0.0622037	-0.297485	-0.541019	-0.414677	-0.488515	0.201244	1.6398
KIEL	Gmr#GENSCAN00000058585	Protocadherin-16 Cadherin-19	dchs1	-0.741575	-0.655352	0.0348991	0.256873	-0.672652	0.111072	-0.183963	1.07735	0.205397	0.781653	0.462356	1.14433	0.477141	-0.0426443	0.321387
KIEL	Gmr#GmA0000017217	deoxycytidylate deaminase	dctd	0.119824	-0.0229004	-0.0703893	-0.0496308	-0.041243	0.319766	-0.0313952	-0.54201	0.222633	1.30508	-0.494672	-0.282143	-0.15056	-0.504875	0.0114425
KIEL	Gmr#GmA0000000377	DNA-damage-inducible transcript 4	ddit4	0.386468	-0.404903	0.0693005	0.693154	-0.171207	0.299028	-0.380729	-0.137504	0.141303	-0.648005	-1.58592	0.745406	-0.876566	1.32409	0.445951
KIEL	Gmr#GENSCAN00000071687	diacylglycerol kinase delta-like isoform X1	dgkd	-0.0538064	0.0582927	0.03934	0.110293	0.0433485	0.101134	0.0442408	-0.00144197	0.0656722	0.271949	-0.0356239	1.34666	0.19347	0.0638615	0.0315037
KIEL	Gmr#GmA0000018494	type I iodothyronine deiodinase	dio1	-0.718088	-0.751035	-0.0813396	-0.0565835	-0.770618	-0.402722	-0.951588	0.263785	1.01596	0.680845	1.35328	1.22095	0.627271	1.20656	0.563838
KIEL	Gmr#GmA0000018501	type I iodothyronine deiodinase	dio1	-0.6107	-0.666302	-0.102994	-0.107018	-0.637842	-0.365133	-0.748461	0.172831	0.896737	0.582944	1.12124	0.997405	0.557455	1.12124	0.414461
KIEL	Gmr#GmA0000001933	diencephalon/mesencephalon homeobox protein 1	dmbx1	-0.0328061	0.077041	-0.0313952	0.113099	0.0248835	-0.0214797	-0.0271541	-0.015783	-0.0635029	0.202572	-0.0593553	1.23582	0.127999	-0.0200577	0.00940813
KIEL	Gmr#GmA0000004347	dynein assembly factor 5, axonemal	dnaaf5	0.525538	0.329341	-0.120352	0.29956	0.226172	0.16537	0.38628	-0.617298	-0.0799754	-0.827006	-0.991318	-1.28333	-1.12565	-1.334	0.0105703
KIEL	Gmr#ENSGMOT00000005806	dentin sialophosphoprotein-like	dspp	-0.31034	-0.209141	0.263265	-0.0426443	0.424881	0.602526	0.647016	0.253085	1.02885	-0.123004	0.90185	-0.325386	0.410428	-0.337996	0.941753
KIEL	Gmr#GmA0000004672	dynein light chain Tctex-type 3-like	dynlt3	-0.816395	-0.0662614	0.506763	0.044836	-0.214125	0.606474	-0.618239	0.422172	0.703924	0.560643	1.00405	0.779175	0.543299	0.552368	0.640029
KIEL	Gmr#GmA0000016576_1	ER degradation enhancing alpha-mannosidase like protein 1	edem1	0.0904957	0.429343	0.915119	0.824188	0.196442	0.886833	0.268643	0.383831	-0.109695	-0.280956	-0.121679	-0.377401	-0.348232	-0.147958	1.03357
KIEL	Gmr#GmA0000016576_2	ER degradation enhancing alpha-mannosidase like protein 1	edem1	0.0977334	0.436549	0.861186	0.788116	0.208228	0.835729	0.300271	0.332062	-0.0745054	-0.226509	-0.136191	-0.335712	-0.399445	-0.0949116	1.01683
KIEL	Gmr#GmA0000016576_3	ER degradation enhancing alpha-mannosidase like protein 1	edem1	0.182786	0.480156	0.909689	0.934014	0.257908	0.891643	0.310075	0.413115	-0.0538064	-0.219091	-0.0962619	-0.329985	-0.343692	-0.0676387	1.081
KIEL	Gmr#GmA0000010954	ephrin-A1a	efna1	-0.334568	-0.0129262	0.73865	0.242977	-0.182692	0.287008	-0.27858	0.145925	0.459774	0.501647	0.449493	0.46933	0.204732	0.643856	1.16133
KIEL	Gmr#GENSCAN00000014330	eukaryotic translation initiation factor 3 subunit F isoform X2	eif3f	-0.326537	0.226848	0.181968	-0.134878	-0.154454	0.152484	-0.176323	-0.293959	0.299383	0.102682	0.456405	0.179678	0.131945	1.04216	0.446345
KIEL	Gmr#GmA0000010971	EMAP like 1	eml1	-0.129613	0.0860479	0.0434972	-0.0621217	-0.120352	-0.0398403	-0.257011	0.170556	0.129103	0.518288	0.141303	1.46674	0.359934	0.0951113	0.12202
KIEL	Gmr#GmA0000004703	endonuclease domain-containing 1 protein-like	endod1	-0.986229	-0.658097	0.762192	-0.207893	-0.41684	-0.762987	-0.286881	-2.07108	-1.27262	-1.88986	-1.22219	-1.17057	-1.33285	-1.49313	-1.41522
KIEL	Gmr#GENSCAN00000068320	ephrin type-A receptor 4a-like	epha4	0.414076	0.293536	-0.0342157	0.317067	0.194955	0.130523	0.333698	-0.528071	-0.144046	-0.767231	-0.889084	-1.08746	-0.934328	-1.19912	0.0805455
KIEL	Gmr#GENSCAN00000014501	bifunctional epoxide hydrolase 2	ephx2	0.0655212	-0.474047	-0.519039	-0.57628	-0.116365	-0.920674	-0.237564	0.197269	-0.662661	-0.987685	-1.05866	-0.659925	-0.633199	-0.324235	-0.970117
KIEL	Gmr#GmA0000012193	eosinophil peroxidase-like	epx	0.146084	0.01552	0.291592	-0.331132	0.384772	0.726424	0.862496	0.180168	1.14019	-0.202888	-0.0299829	-0.546956	-0.265437	-1.67942	0.0134798
KIEL	Gmr#GmA0000015011	family with sequence similarity 171 member A1	fam171a1	0.170394	0.316708	0.7051	0.46933	0.218766	0.664745	0.145605	0.0443896	0.263612	-0.225275	-0.273814	-0.276199	-0.321928	-0.0200577	1.51334
KIEL	Gmr#GENSCAN00000059310	IgGFc-binding protein-like	fcgbp	-0.668119	0.200415	-0.141433	0.43733	-0.897628	-0.109695	-0.284514	1.0523	-0.15056	-0.662661	-0.689746	-0.207893	-0.263034	-0.623867	0.342451
KIEL	Gmr#Singlet29838	FYVE, RhoGEF and PH domain-containing protein 5-like isoform X1	fgd5	0.00752159	0.0481139	-0.0285692	-0.0328061	0.0387471	-0.0342157	0.0570914	0.0522964	-0.015783	0.21927	0.0394883	1.03534	0.198759	0.0081018	-0.0621217
KIEL	Gmr#GmA0000019607	fibroblast growth factor 14	fgf14	0.0671829	0.232599	0.0497556	0.14401	0.107026	0.0656722	0.0860479	0.0257644	0.0632584	0.517048	0.0204868	2.04633	0.489038	0.163429	0.124377
KIEL	Gmr#GmA0000008304	fibronectin 1a	fn1	-0.147958	-0.424385	-0.624803	-0.387363	-0.24245	-0.552869	-0.24732	-0.551885	-0.415759	-0.486457	-0.476122	-0.466758	-0.104337	-1.123	-0.783247
KIEL	Gmr#S43506701	fibronectin-like	fn1	0.674614	0.483178	-0.509949	0.155534	0.407555	0.135745	-0.252173	-0.835116	-0.919912	-1.29278	-0.805705	-1.02928	-1.25157	-0.480265	-0.390668
KIEL	Gmr#GmA0000020500	forkhead box protein Q1-like	foxq1	0.22516	0.228199	0.1938	-0.22404	-0.0172093	0.56918	0.094187	0.421979	1.052	-0.121679	0.387223	0.165531	0.386091	1.00839	1.06281
KIEL	Gmr#GENSCAN00000046843	ferric-chelate reductase 1	frrs1	-0.360645	-0.141433	0.465341	0.23226	0.512925	0.0315037	0.474733	0.518701	1.05949	-0.00432161	1.18804	0.126423	-0.0299829	-0.41684	0.351258
KIEL	Gmr#GmA0000007263	follistatin-related protein 1	fstl1	0.499198	-0.077243	-0.816395	-0.202888	0.10967	-0.605968	0.0764324	-0.432959	-0.596458	-0.776525	-0.792439	-0.738119	-0.508936	-0.841571	-1.06281
KIEL	Gmr#GmA0000002653	far upstream element binding protein 3	fubp3	0.441047	0.15682	0.108736	0.252398	0.34172	0.239396	0.447525	-0.0370307	-0.326537	-0.87578	-0.250962	-1.35727	-0.943359	-0.572405	0.0637107
KIEL	Gmr#S55468247	FXYD domain-containing ion transport regulator 11-like	fxyd11	0.119981	-0.349365	-0.400538	0.520976	-0.0717627	-0.413594	-0.513996	0.638905	-0.35727	0.17511	0.179351	0.381198	0.301337	0.596623	-1.53306
KIEL	Gmr#GmA0000010369	glyceraldehyde-3-phosphate dehydrogenase	gapdh	0.0561912	-0.563646	-0.611645	0.153286	0.347215	0.00897255	-0.283329	-0.601221	-0.60027	-0.134878	-0.364012	0.062957	0.440459	1.18541	-0.385155
KIEL	Gmr#GmA0000006030	glutamine amidotransferase-like class 1 domain-containing protein 3A, mitochondrial	gatd3a	-0.249749	-0.340277	-0.704872	0.0485614	-0.212881	-0.420078	0.822401	1.32229	0.190174	0.736966	0.165531	-0.510962	-0.876566	-0.738984	-0.187768
KIEL	Gmr#GmA0000006056	glutamine amidotransferase-like class 1 domain-containing protein 3A, mitochondrial	gatd3a	-0.221568	-0.314986	-0.674461	0.0476664	-0.192825	-0.382944	0.874613	1.32085	0.223643	0.699701	0.15859	-0.52707	-0.87342	-0.729444	-0.199123
KIEL	Gmr#GmA0000001269	GTPase IMAP family member 9-like	gimap9	0.246909	0.0641631	0.103767	0.170881	0.0161035	0.343	-0.175045	-0.713696	-1.17505	-0.111031	-0.711054	-0.180148	-0.489543	-0.0496308	0.600774
KIEL	Gmr#GmA0000006384	Golgi-associated plant pathogenesis-related protein 1-like	glipr2	0.0575418	0.355498	0.437721	-0.16092	0.0985055	0.623043	0.304184	-1.21971	0.0817664	-0.483364	-0.940355	0.342269	-0.14274	0.379695	-0.465713
KIEL	Gmr#GmA0000008819	Golgi-associated plant pathogenesis-related protein 1-like	glipr2	0.140189	-0.326537	0.478145	0.042754	0.0440921	0.779422	0.194625	-1.80735	0.119981	-0.649845	-1.55876	0.277359	-0.462576	0.36012	-0.687061
KIEL	Gmr#GmA0000016147	Golgi-associated plant pathogenesis-related protein 1-like	glipr2	0.182131	-0.316146	0.523048	0.0475173	0.0920326	0.787368	0.194295	-1.84157	0.106405	-0.679874	-1.57821	0.27282	-0.507921	0.36736	-0.718964
KIEL	Gmr#GENSCAN00000010838	golgin subfamily B member 1-like	golgb1	0.795358	0.524085	0.920571	0.835986	0.501851	0.770535	0.534496	0.476538	0.375572	1.2969	-0.339137	0.738168	0.487621	-0.977463	0.656081
KIEL	Gmr#S55476645	golgin subfamily B member 1-like	golgb1	0.80768	0.439481	0.782645	0.784881	0.550676	0.592267	0.685245	0.312223	0.392326	1.17137	-0.414677	0.428372	0.279634	-1.14274	0.591832
KIEL	Gmr#S41430403	platelet glycoprotein IX-like	gp9	0.0114425	0.278234	0.0632584	-0.015783	0.026352	0.0720277	0.0209258	0.0799354	-0.0214797	0.867226	0.0903421	2.75828	0.505738	0.297077	0.158751
KIEL	Gmr#GmA0000015432	G protein-coupled receptor 151	gpr151	-0.689746	-0.471968	0.142895	0.32265	-0.466758	0.1882	-0.0143553	0.891108	0.125321	0.671623	0.29018	1.05679	0.285776	-0.0786098	0.438307
KIEL	Gmr#GENSCAN00000046864	uracil nucleotide/cysteinyl leukotriene receptor	gpr17	0.0445384	0.340075	0.774972	0.411387	0.15682	0.713119	0.139554	0.153607	0.146723	-0.0908534	-0.235114	-0.136191	-0.206643	0.0806981	1.64341
KIEL	Gmr#GmA0000005276	glutamate receptor interacting protein 1	grip1	0.03623	0.100824	0.153126	0.0399332	0.0424568	0.124534	-0.00575927	0.0506518	0.0655212	0.39498	0.0377101	1.53952	0.275961	0.136854	0.395549
KIEL	Gmr#F20B2PE01AQE8A	glycine--tRNA ligase, mitochondrial 1-like	grs1	-0.718088	-0.766383	0.0431999	0.2567	-0.592636	-0.0100637	-0.374066	1.03091	0.178045	0.817816	0.4243	1.14816	0.452846	-0.232661	0.329885
KIEL	Gmr#GmA0000012518	glutathione S-transferase P	gstp1	-0.246104	-0.339137	-0.412511	-0.451013	-0.455229	-0.378512	-0.72334	-0.824564	0.446148	-0.177599	0.0724828	-0.219091	0.0626556	0.224317	-1.01364
KIEL	Gmr#F20B2PE01EO09N	general transcription factor II-I repeat domain-containing protein 2-like	gtf2ird2	-0.883621	-0.818851	0.152965	0.324997	-0.753605	0.155213	-0.385155	1.27614	0.324455	1.01013	0.606694	1.47594	0.615287	-0.129613	0.499402
KIEL	Gmr#GmA0000009474	histone H2AX	h2ax	0.168933	0.754139	0.344099	-0.180148	0.168447	0.578844	0.573896	-0.303342	0.135428	-0.595504	-0.183963	-0.926759	1	0.398018	0.383454
KIEL	Gmr#GmA0000011988	histone H2B type 2-F isoform X4	h2bc18	-0.585924	-0.584	0.0738487	0.252913	-0.0565835	0.0826828	-0.130931	0.982221	0.124849	0.70275	0.376882	1.05859	0.387412	-0.192825	0.277009
KIEL	Gmr#S55463365	class I histocompatibility antigen, F10 alpha chain-like isoform X1	ha1f	0.120765	-0.37629	-0.662661	0.212568	0.53575	-0.97306	-0.169925	1.12343	0.638456	-0.0935602	1.10346	0.820107	-0.612588	0.404878	0.300981
KIEL	Gmr#GmA0000013481	hepcidin-2	hamp	-0.284514	-0.112367	0.103302	-0.795767	0.339163	-0.863146	-0.00432161	-0.0648829	-0.0200577	-0.75446	-0.0398403	-0.851199	-0.483364	-1.0697	-0.209141
KIEL	Gmr#GENSCAN00000035372	hemoglobin alpha 2	hba2	0.329341	0.287184	0.748311	0.41889	-0.0496308	-0.153157	-0.189034	0.640029	0.765867	1.14274	0.75268	1.09912	0.593137	0.46953	0.840113
KIEL	Gmr#GENSCAN00000061942	hemoglobin beta 1	hbb	0.352916	0.378757	0.794357	0.29814	-0.104337	-0.0894982	-0.151859	0.716434	0.815783	1.09974	0.957636	1.06462	0.718806	0.62171	0.895663
KIEL	Gmr#GmA0000020497	hemoglobin beta 1	hbb	0.44183	0.377819	0.751951	0.420241	-0.0482362	-0.1137	-0.163499	0.692921	0.832128	1.05499	0.962688	1.04216	0.70934	0.489038	0.873027
KIEL	Gmr#GmA0000009106	haloacid dehalogenase-like hydrolase domain-containing 5	hdhd5	-0.900722	-0.133564	-0.841571	-0.410341	0.274913	-0.447844	-0.739848	1.15264	0.205896	1.30472	0.222801	1.23786	0.556181	0.566827	0.077041
KIEL	Gmr#S44204579	hemicentin-1-like	hmcn1	0.229382	-0.37629	-0.910733	0.0209258	-0.260628	-0.671746	-0.767231	0.476538	-0.365133	0.150881	0.153126	0.163429	0.48459	-0.190299	-2.37796
KIEL	Gmr#GmA0000005774	3-hydroxy-3-methylglutaryl-coenzyme A reductase-like	hmgcr	-0.209141	0.0237097	0.0617519	0.271252	0.406025	-0.00432161	0.594661	-0.890641	-0.78073	-1.27441	-0.574344	-0.87578	-0.248535	-0.0398403	-0.189034
KIEL	Gmr#GmA0000011894_1	4-hydroxy-2-oxoglutarate aldolase 1	hoga1	-0.0482362	-0.0758749	-0.0717627	-0.0745054	-0.0962619	0.0944951	0.00563751	-0.0440443	0.0851294	0.276136	-0.00432161	1.18017	0.120294	0.053344	0.0289991
KIEL	Gmr#GENSCAN00000072653	Hook homolog 2 isoform X1	hook2	0.167799	0.385526	0.798366	0.468931	0.24554	0.672773	0.170556	0.0744562	0.19314	-0.157044	-0.298658	-0.211635	-0.259423	0.0937251	1.67208
KIEL	Gmr#GmA0000002473	DNA-binding protein inhibitor ID-3	id3	-0.499782	-0.396159	0.641604	-0.0786098	-0.290424	0.222296	-0.455229	0.308645	0.938708	0.150241	0.799621	0.276136	0.371646	1.08222	0.752194
KIEL	Gmr#GmA0000013141	isocitrate dehydrogenase (NADP(+)) 2	idh2	-0.185232	-0.329985	-0.740712	-0.238787	-0.291604	-0.463622	-0.560715	-0.0172093	-0.248535	0.155695	-0.0370307	0.0758241	0.100051	0.0972704	-1.22404
KIEL	Gmr#S55471440	immediate early response gene 2 protein	ier2	0.601869	-0.0356239	0.0983511	-0.0621217	0.479955	0.428954	0.37034	1.25636	-0.0313952	-0.409255	0.817054	-0.100305	0.25877	0.130523	0.288593
KIEL	Gmr#GmA0000014971	immunoglobulin-like and fibronectin type III domain-containing protein 1	igfn1	-0.711935	-0.67717	0.110137	0.290356	-0.592636	0.166017	-0.144046	1.21524	0.296545	0.959037	0.498586	1.35845	0.544771	-0.120352	0.455218
KIEL	Gmr#GmA0000012116	immunoglobulin superfamily member 5-like isoform X2	igsf5	-0.475085	-0.362891	-0.447844	0.369781	-0.535058	0.36012	-0.441483	-0.0172093	0.202572	-0.432959	-0.447844	0.254806	0.08804	0.758282	1.15425
KIEL	Gmr#GENSCAN00000068705	inositol monophosphatase 1-like	impa1	0.115441	0.00418989	-0.455229	-0.0786098	-0.509949	0.573252	0.101908	-0.167358	0.424881	0.346848	-0.189034	0.506148	0.231413	1.0598	0.447328
KIEL	Gmr#GENSCAN00000014566	inositol(myo)-1(or 4)-monophosphatase 1	impa1	-0.181421	0.151362	-0.0745054	0.0680901	-0.57628	0.746616	-0.107018	0.0123153	1.02797	0.595315	0.492281	0.819343	0.528032	1.59248	0.937878
KIEL	Gmr#GENSCAN00000049586	inositol(myo)-1(or 4)-monophosphatase 1	impa1	-0.178874	0.0487106	-0.0690147	0.00766662	-0.459432	0.628385	-0.00288251	-0.100305	0.829306	0.350155	0.443399	0.606474	0.430703	1.44615	0.874613
KIEL	Gmr#GENSCAN00000022118	interferon stimulated gene 15-3	isg15	0.7556	0.411771	-0.800745	-0.889084	-0.422233	-0.498761	0.000721528	0.573038	1.4852	0.24366	0.574326	-0.308011	0.054692	0.767339	0.891108
KIEL	Gmr#S41406175	integrin alpha-E-like	itgae	0.191491	-0.0271541	-0.254594	-0.275007	0.247251	-0.470927	0.137013	-0.512985	-0.648926	-0.799087	-0.405992	-1.00432	-0.360645	-0.0717627	-0.14274
KIEL	Gmr#GENSCAN00000045303	junctional protein associated with coronary artery disease	jcad	0.216082	0.452846	-0.0243197	-0.41792	0.0348991	-0.0342157	0.299383	-0.339137	-0.468844	-0.116365	-0.324235	0.150721	-0.432959	-1.24793	-0.43082
KIEL	Gmr#S41458641	transcription factor jun-B-like	junb	0.949812	-0.217851	0.675535	0.0826828	0.989363	0.729292	0.661091	1.28279	0.356421	-0.594549	0.511485	-0.282143	0.046623	-0.102994	0.226172
KIEL	Gmr#GENSCAN00000070328	calcium-activated potassium channel subunit alpha-1-like isoform X8	kcnma1	-0.525067	0.773738	0.486004	-0.0313952	-0.051024	0.181149	-0.0867838	0.000432873	0.0852824	0.224992	0.577552	0.207228	0.442418	1.01771	0.0631077
KIEL	Gmr#S44180322	kell blood group glycoprotein-like isoform X1	kel	0.0388953	-0.238787	0.393274	-0.197865	-0.232661	-0.351628	-0.423309	0.556606	0.704865	0.98965	0.145286	0.648146	0.31563	1.11279	0.723087
KIEL	Gmr#GENSCAN00000041845	kinase D-interacting substrate of 220 kDa-like, partial	kidins220	0.416192	0.0885002	-0.580145	-0.290424	-0.104337	-0.488515	-0.144046	-0.694212	-0.568519	-0.389567	-0.503858	-0.172488	-0.337996	-0.760434	-1.16479
KIEL	Gmr#GmA0000019564	Kruppel-like factor 5b	klf5	-0.119024	-0.387363	0.105318	-0.22033	-0.577248	0.0399332	-0.185232	-0.248535	0.119667	0.0972704	-0.436162	0.327167	0.108892	0.540149	1.04067
KIEL	Gmr#GmA0000017411	Krueppel-like factor 9	klf9	0.0555913	-0.168642	0.251195	0.547932	-0.0976108	0.135903	0.0759761	0.230398	0.0791732	-1.01436	-0.493647	-0.15056	-0.764686	0.685245	0.354391
KIEL	Gmr#GmA0000018019	kelch domain containing 8B	klhdc8b	0.146084	0.340623	0.66818	0.413307	0.206229	0.581216	0.199918	0.0661253	0.20307	-0.0894982	-0.166073	-0.168642	-0.189034	0.128787	1.24127
KIEL	Gmr#GmA0000010550	kelch-like family member 29	klhl29	0.0356383	0.184425	0.121549	0.0696033	0.0852824	0.156981	0.044836	0.0304719	0.0805455	0.564265	0.00940813	1.97937	0.354022	0.168447	0.183605
KIEL	Gmr#GENSCAN00000031421	keratin, type I cytoskeletal 50 kDa-like	krt15	-0.0551957	-0.187768	-0.1137	-0.123004	-0.298658	0.164238	-0.43189	-0.159629	0.271949	0.770781	-0.104337	1.02679	0.689427	0.262227	0.326263
KIEL	Gmr#GmA0000008665	keratin, type II cytoskeletal 8-like	krt8	-0.353888	0.824188	0.64273	-0.0214797	0.0835998	0.775466	0.499402	0.459576	-0.385155	-0.537048	0.095882	-1.09896	-0.42975	-0.54893	1.03741
KIEL	Gmr#GENSCAN00000071510	beta-galactoside-binding lectin-like	lgals1	-0.359521	-0.1137	0.210062	0.132578	-0.52707	0.385903	0.349971	0.0328314	0.403351	0.00984383	0.311685	0.314912	0.401635	0.725231	1.12879
KIEL	Gmr#GmA0000016590	lectin, galactoside-binding, soluble, 2a	lgals2	-0.347099	0.0304719	0.242465	0.166665	-0.486457	0.401444	0.351811	0.0231232	0.333153	0.0220973	0.349419	0.412539	0.395739	0.730727	1.14337
KIEL	Gmr#S55469837	galectin-3-like isoform X2	lgals3	-0.255803	-0.195348	-0.0648829	-0.0496308	-0.359521	-0.173767	-0.238787	-1.11902	-0.392867	-0.283329	-0.293959	0.0081018	0.160524	-0.27739	0.0811558
KIEL	Gmr#GmA0000017460	protein-lysine 6-oxidase-like	lox	0.656763	0.378944	-0.130931	0.387223	0.318326	0.186393	0.498994	-0.701327	-0.077243	-0.937344	-1.1375	-1.49416	-1.25278	-1.48027	-0.0440443
KIEL	Gmr#GENSCAN00000035949	leucine-rich repeat and calponin homology domain-containing protein 4 isoform X2	lrch4	0.585756	0.555757	-0.508936	0.297254	0.458584	0.023563	0.326444	-0.334568	-0.583038	-0.602172	-1.0552	-0.671746	-0.635058	-1.00144	-1.45418
KIEL	Gmr#GENSCAN00000077145	E3 ubiquitin-protein ligase LRSAM1	lrsam1	-0.0867838	0.201244	-0.0356239	-0.015783	-0.0579701	-0.0398403	-0.0989585	-0.0440443	0.0152284	0.600337	0.0511002	2.01625	0.349971	0.13005	0.078259
KIEL	Gmr#GmA0000001966	lymphatic vessel endothelial hyaluronic acid receptor 1	lyve1	-0.574344	-0.252173	-0.422233	-0.290424	-0.27023	-0.237564	-0.317304	0.138283	0.271949	-0.638769	-0.624803	0.28279	-0.24732	1.15972	-0.173767
KIEL	Gmr#ENSGMOT00000005245	meiosis 1 associated protein	m1ap	0.256873	0.283492	0.6579	0.625044	0.290533	0.345931	0.0975791	-0.204141	-0.0758749	-0.303342	-0.271426	-0.305679	-0.296311	0.251024	1.16424
KIEL	Gmr#GmA0000004790	meiosis 1 associated protein	m1ap	0.321387	0.285952	0.674153	0.726902	0.28736	0.366615	0.125164	-0.185232	0.192645	-0.248535	-0.254594	-0.275007	-0.237564	0.264305	1.17756
KIEL	Gmr#GmA0000014030_1	C-Jun-amino-terminal kinase-interacting protein 3 isoform X8	mapk8ip3	-0.15056	0.0338649	-0.0731347	-0.21661	-0.0854247	-0.0976108	-0.00863031	-0.320773	-0.228973	0.181313	-0.151859	1.4856	0.0828356	-0.176323	-0.0908534
KIEL	Gmr#S55462511	MARCKS-related protein 1-B-like [Gadus morhua]	marcksl1	-0.0214797	-0.200379	0.172506	0.0581425	0.38496	0.278759	0.4243	1.23243	-0.0229004	0.044836	0.380258	-0.299831	-0.219091	-0.371838	0.643405
KIEL	Gmr#GENSCAN00000069566	methyl-CpG-binding domain protein 2-like	mbd2	-0.8024	-0.158337	0.375197	-0.27262	-0.0285692	0.303116	0.0536434	0.227523	0.956516	0.332426	1.00926	0.465739	0.658583	0.806165	0.90644
KIEL	Gmr#GmA0000016389	MDM4 regulator of p53	mdm4	0.126108	0.362343	0.820107	0.524293	0.108736	0.74589	0.128156	0.0387471	0.107803	-0.204141	-0.50284	-0.283329	-0.439357	-0.0745054	2.06613
KIEL	Gmr#GENSCAN00000027037	Hippocampus abundant transcript 1 protein	mfsd14b	0.127999	0.235484	0.757794	0.53952	0.111383	0.363271	0.0730897	-0.0370307	0.18295	-0.128293	-0.0356239	-0.167358	-0.0703893	0.144329	1.24982
KIEL	Gmr#GmA0000010325	matrix Gla protein	mgp	0.971714	0.246909	-0.807355	0.224486	0.248622	-0.466758	-0.195348	0.34172	-0.447844	-0.426533	0.3629	-0.248535	0.107182	1.13828	0.0805455
KIEL	Gmr#S41369799	protein-methionine sulfoxide oxidase mical2b-like isoform X2	mical2b	0.198593	0.201576	0.0712696	0.224317	0.42082	0.201576	0.571107	-0.0922074	-0.886745	-0.0676387	-0.0143553	-0.181421	-0.0717627	-0.695103	-1.02574
KIEL	Gmr#GmA0000018386	collagenase 3	mmp13	-0.727703	0.531365	-0.0496308	-0.590722	-0.319618	-0.382944	-0.819668	0.678765	0.206895	1.02885	0.519114	0.0312088	-0.286881	-0.24245	0.455811
KIEL	Gmr#S55467935	mitochondrial pyruvate carrier 2-like	mpc2	0.199752	-0.410341	-0.519039	0.174459	-0.457332	-0.403813	-0.831067	0.512308	-0.0894982	0.391191	0.0952654	0.646564	0.632853	1.33534	-0.624803
KIEL	Gmr#GmA0000020211	major histocompatibility complex class I-related gene protein-like	mr1	0.385903	0.792107	0.462157	-0.288063	0.668639	0.181149	0.563412	0.164884	1.39593	0.439872	0.861448	0.550254	0.730727	0.949533	0.273692
KIEL	Gmr#GENSCAN00000049686	major histocompatibility complex class I-related gene protein-like isoform X1	mr1	0.157785	0.122334	-0.175045	-0.583038	0.33825	-0.37629	0.253085	-0.325386	0.599243	-0.192825	1.02474	0.285073	0.494109	0.126266	0.437721
KIEL	Gmr#GmA0000017703	C-type natriuretic peptide 2-like	mrc2	-0.015783	0.162945	0.728335	0.478748	0.0978878	0.315271	0.00795672	-0.0356239	0.157946	-0.169925	-0.041243	-0.168642	-0.0854247	0.17511	1.20224
KIEL	Gmr#GmE091117i10637	Lipid A export ATP-binding/permease MsbA	msba	-0.154454	-0.0607392	-0.0328061	-0.197865	-0.0894982	-0.0745054	-0.045443	0.0521469	0.00955335	0.204067	-0.0579701	1.32265	0.0894208	0.100979	0.095882
KIEL	Gmr#GmA0000011457	methionine-R-sulfoxide reductase B1-A-like	msrb1	-0.321928	-0.190299	0.124377	-0.516015	-0.0854247	-0.0398403	-0.0565835	0.291769	0.415615	0.212902	0.694088	0.1938	0.198759	1.04067	0.0190242
KIEL	Gmr#S55464973	ATP synthase F0 subunit 6	mt-atp6	-0.140124	0.136854	-0.659925	-0.389567	-0.375178	-0.353888	-0.351628	0.242294	-0.138814	0.100206	0.00839199	0.33388	0.573038	-1.2394	-1.16027
KIEL	Gmr#Singlet29591	cytochrome c oxidase subunit 1, partial	mt-co1	-0.403813	-0.386259	-0.539035	-0.399445	-0.339137	-0.437228	-0.556797	-0.290424	-0.164786	-0.00863031	0.16004	0.257735	0.402207	-0.0635029	-1.11036
KIEL	Gmr#S55458894	cytochrome c oxidase subunit I	mt-co1	-0.0989585	-0.517024	-0.517024	-0.24732	-0.283329	-0.24245	-0.54498	-0.392867	-0.298658	0.101134	0.118884	0.228537	0.279459	-0.817214	-1.4844
KIEL	Gmr#Singlet28577	cytochrome oxidase subunit 1	mt-co1	-0.343692	-0.439357	-0.590722	-0.410341	-0.329985	-0.466758	-0.591679	-0.309176	-0.168642	-0.0908534	0.112007	0.132104	0.365314	-0.163499	-1.07724
KIEL	Gmr#Singlet29613	cytochrome oxidase subunit 1, partial	mt-co1	-0.473008	-0.405992	-0.56267	-0.418999	-0.423309	-0.541019	-0.574344	-0.360645	-0.133564	-0.181421	0.226172	0.104387	0.432844	-0.0114956	-1.07451
KIEL	Gmr#Singlet28135	cytochrome oxidase subunit I, partial	mt-co1	-0.536053	-0.49057	-0.66175	-0.57628	-0.461529	-0.57918	-0.592636	-0.412511	-0.124328	-0.141433	0.231922	0.133527	0.47293	0.0131886	-1.15963
KIEL	Gmr#S55474380	cytochrome c oxidase subunit III	mt-co3	-0.00144197	0.0485614	-0.436162	-0.145351	0.0871202	-0.227741	-0.0229004	-0.311503	-0.24245	-0.225275	-0.190299	-0.176323	-0.00432161	-0.420078	-1.27501
KIEL	Gmr#GmA0000006123	C-1-tetrahydrofolate synthase, cytoplasmic-like	mthfd1	0.162783	-0.126973	-0.388465	-0.0186342	-0.210389	-0.597412	-0.725959	0.0665784	-0.158337	0.543299	-0.276199	1.08436	0.271426	-0.189034	-0.39835
KIEL	Gmr#F20B2PE02GDOIG	translation initiation factor IF-2-like	mtif2	0.432649	0.290356	0.362158	0.376882	0.342817	0.432065	0.267774	0.157464	-0.0100637	-0.286881	-0.520045	-0.447844	-0.426533	-0.348232	1.04484
KIEL	Gmr#S55473932	NADH dehydrogenase subunit 5	mt-nd5	-0.0786098	-0.408168	-0.15056	-0.0129262	-0.238787	-0.0172093	-0.194087	-0.469886	-0.15056	0.258253	-0.264236	0.265171	0.11466	-0.616358	-1.01221
KIEL	Gmr#GENSCAN00000042288	mucin-2-like	muc2	-0.232661	0.319586	0.943694	0.506353	0.860923	0.137648	0.881773	-0.857583	-0.814755	-1.00288	-0.85997	-0.678072	-0.443607	-0.820485	-0.701327
KIEL	Gmr#GmA0000003894	mucin-5AC-like	muc5ac	0.0491584	0.101134	-0.210389	-0.0635029	0.147202	0.359934	0.185409	-0.130931	-0.23634	-0.511974	-0.765535	-0.586885	-0.42975	-1.14012	-0.511974
KIEL	Gmr#GmA0000003906	mucin-5AC-like	muc5ac	0.27439	-0.141433	-0.0551957	0.097116	0.271078	0.202406	0.168285	0.00361125	0.108114	-0.302173	-0.52306	-0.289244	-0.23634	-1.09491	-0.207893
KIEL	Gmr#GmA0000018210	mucin-5B-like	muc5b	0.561281	0.0743043	-0.794936	-0.155749	-0.107018	0.103767	0.191491	-0.225275	-0.372952	-0.230203	-1.23695	-0.396159	-0.766383	-1.8504	-1.12035
KIEL	Gmr#GmA0000019317	musculoskeletal, embryonic nuclear protein 1b	mustn1	0.785378	0.838564	0.87382	0.716908	0.997117	0.728813	0.283492	-0.489543	-0.0468403	-0.249749	-0.0129262	-0.512985	-0.689746	1.17527	0.395739
KIEL	Gmr#GmA0000017887	max dimerization protein 4	mxd4	0.415422	0.2624	0.580785	0.466935	-0.0482362	0.636661	0.0284105	0.304541	0.144967	0.368663	-0.334568	0.123434	-0.230203	-0.230203	1.01537
KIEL	Gmr#GmA0000011161	myosin heavy chain, fast skeletal muscle-like	myh3	1.45918	0.831358	0.375946	1.0386	1.15972	0.386091	-0.0214797	-0.682573	-0.0172093	-0.441483	-0.648926	-0.326537	-0.546956	1.9105	0.751708
KIEL	Gmr#GmA0000011523	myosin light chain 3-like	myl3	0.427013	0.307751	0.259806	0.757794	0.667722	0.720707	0.120451	-0.463622	0.223306	-0.243669	-0.364012	-0.464668	-0.276199	1.65472	0.760724
KIEL	Gmr#GENSCAN00000022169	A46538Ig heavy chain, secreted form - Atlantic cod	---NA---	0.201742	-0.0524159	-0.916094	-0.648926	-0.507921	-0.933573	0.164238	1.22938	0.0509507	0.733603	0.428178	0.0998964	1.07006	-0.0854247	0.526785
KIEL	Gmr#F20B2PE02GTDH2	apoptosis-inducing factor homolog B	aif	0.023563	0.0686952	0.0223904	-0.00432161	-0.0186342	0.0784113	0.0353426	0.0369699	0.0715728	0.360305	0.0326838	1.5084	0.217256	0.133685	0.0811558
KIEL	Gmr#GENSCAN00000073137	crystallin J1B-like isoform X2	---NA---	-0.0172093	-0.329985	0.219606	0.195286	-0.205393	-0.182692	-0.197865	0.759747	0.648146	0.839596	0.555969	0.533242	0.707925	1.00665	1.04127
KIEL	Gmr#ENSGMOT00000005165	C-X-C chemokine receptor type 3-2-like isoform X2	---NA---	-0.571434	-0.305679	0.160363	-0.0908534	-0.558757	-0.222805	-0.674461	0.134635	0.529697	0.406025	0.729053	0.435768	0.574541	1.02093	0.505124
KIEL	Gmr#GENSCAN00000003203	disulfide-isomerase-like	---NA---	-0.181421	-0.0172093	0.651768	-0.0648829	-0.0496308	0.0420111	-0.0538064	-1.25096	-0.609755	-0.941106	-0.489543	-0.714575	-0.617298	-0.54893	-0.607863
KIEL	Gmr#GmA0000020159	histone H2A	---NA---	0.149121	0.729292	0.285073	-0.235114	0.190997	0.542668	0.564691	-0.349365	0.17511	-0.629473	-0.24245	-1.04754	-0.995665	0.359379	0.39973
KIEL	Gmr#GmA0000020201	histone H2A	---NA---	0.142258	0.7556	0.254289	-0.190299	0.213069	0.565118	0.615066	-0.360645	0.201742	-0.678072	-0.343692	-1.06212	-1.00504	0.309896	0.307037
KIEL	Gmr#GmA0000020203	histone H2A	---NA---	0.199752	0.751951	0.242977	-0.116365	0.284897	0.565759	0.623043	-0.341417	0.235484	-0.674461	-0.344828	-1.06212	-1.07929	0.386657	0.327892
KIEL	Gmr#GENSCAN00000068755	hypothetical protein	---NA---	0.000144277	-0.0328061	-0.0989585	0.0118789	-0.00144197	-0.0922074	0.019609	-0.0676387	0.0505024	0.567896	0.0391918	1.97483	0.256183	0.110293	0.0415656
KIEL	Gmr#GENSCAN00000040796	hypothetical protein A6R68_13194	---NA---	-0.515006	-0.489543	0.0142081	-0.112367	-0.362891	0.219102	-0.508936	-0.296311	0.144329	0.331699	-0.302173	0.179515	-0.0356239	0.658811	1.02591
KIEL	Gmr#F20B2PE02IHTZ4	hypothetical protein ABT39_MTgene111 (mitochondrion)	---NA---	-0.0635029	0.208894	-0.0186342	-0.0908534	0.00969858	0.046623	-0.0243197	0.0519973	0.0197553	0.631511	0.0706635	2.60647	0.482775	0.253085	0.125793
KIEL	Gmr#GENSCAN00000074540	hypothetical protein AV530_010187	---NA---	0.0363779	0.443595	0.212902	0.165046	0.408704	0.430509	0.568537	0.346298	0.0781067	-0.639695	-0.151859	-1.09559	-0.619178	-0.252173	-0.207893
KIEL	Gmr#S43501613	hypothetical protein BRAFLDRAFT_170384, partial	---NA---	0.312044	-0.0129262	-0.687956	-0.0565835	0.0421597	-0.378512	-0.368489	-0.196607	-0.380729	0.463549	-0.68437	0.259288	0.335517	-0.718088	-1.04824
KIEL	Gmr#S41387194	hypothetical protein C0Q70_18734	---NA---	-0.14274	-0.0621217	-0.588805	-0.137504	0.185409	-0.124328	0.0797829	0.241782	-0.190299	-0.660837	-0.60502	-0.285698	-0.395063	-1.00863	-0.516015
KIEL	Gmr#F20B2PE01D1118	hypothetical protein CQW23_34528	---NA---	-0.361768	-0.261832	0.192315	0.110449	-0.200379	0.134952	-0.147958	0.115754	0.507173	-0.0894982	-0.0271541	-0.196607	-0.120352	0.477542	1.08161
KIEL	Gmr#GENSCAN00000052226	hypothetical protein CRUP_030410	---NA---	0.152965	0.263092	0.731446	0.396688	0.142258	0.666118	0.103147	-0.0071955	0.156016	-0.14274	-0.371838	-0.178874	-0.334568	-0.0854247	1.61927
KIEL	Gmr#S41438593	hypothetical protein DNTS_010096	---NA---	0.229382	0.220614	0.49289	0.815529	0.128629	0.496142	0.105008	-0.0854247	0.0866606	-0.0496308	-0.344828	0.158107	-0.0635029	0.512514	1.00752
KIEL	Gmr#GENSCAN00000045753	hypothetical protein EGW08_018311	---NA---	-0.00863031	0.0266459	-0.0949116	0.0733933	-0.0285692	0.0380063	0.00101024	-0.0854247	-0.0496308	0.294066	-0.0976108	1.39062	0.140826	-0.0129262	-0.0384362
KIEL	Gmr#Contig9027	hypothetical protein EPR50_G00014820	---NA---	0.0691491	0.353469	0.42585	-0.197865	-0.602172	-0.138814	0.387034	0.105163	-0.24732	0.0640123	0.101443	0.129576	0.346298	0.359379	1.02444
KIEL	Gmr#Contig13927	hypothetical protein EPR50_G00225920	---NA---	-0.0648829	-0.633199	-0.159629	-0.24123	-0.488515	-0.345964	-0.537048	0.238034	0.365686	0.623265	0.284546	0.928512	0.528032	0.96016	1.0318
KIEL	Gmr#GENSCAN00000018330	hypothetical protein fugu_007222	---NA---	-0.0299829	0.0579923	0.0394883	-0.0662614	0.0759761	-0.0426443	0.046623	0.0631077	0.112163	0.722134	0.102527	2.29195	0.381949	0.234126	0.175436
KIEL	Gmr#F20B2PE01EMKIP	hypothetical protein T09_7827	---NA---	-0.24123	-0.253384	0.0944951	0.182295	-0.121679	-0.0496308	-0.186501	0.0206331	0.501034	-0.109695	0.0245899	-0.227741	-0.109695	0.594008	1.14274
KIEL	Gmr#F20B2PE01AZ5V6	hypothetical protein VQ01_15595	---NA---	0.294597	0.176251	0.316169	0.49716	0.250165	0.25739	0.139236	0.170556	0.173807	-0.335712	-0.253384	-0.260628	-0.205393	0.123748	1.00752
KIEL	Gmr#GmA0000010631	LOW QUALITY PROTEIN: uncharacterized protein KIAA1586-like	---NA---	-0.533065	-0.508936	0.0105703	0.326444	-0.510962	0.0779544	-0.173767	0.862234	0.105163	0.697359	0.354206	1.14178	0.373701	-0.119024	0.152805
KIEL	Gmr#GENSCAN00000010911	LOW QUALITY PROTEIN: uncharacterized protein LOC104951662	---NA---	0.180332	0.440263	0.77868	0.508814	0.243147	0.67761	0.18508	-0.0186342	0.14401	-0.252173	-0.442545	-0.336855	-0.449957	0.046176	1.70887
KIEL	Gmr#GENSCAN00000035470	L-rhamnose-binding lectin SML-like	---NA---	-0.283329	-0.27262	0.334607	0.644533	0.380258	0.343183	0.174947	0.563199	1.06582	-0.538041	-0.267835	0.255667	0.166989	0.0868138	0.897006
KIEL	Gmr#GmA0000000601	L-rhamnose-binding lectin SML-like	---NA---	-0.243669	-0.867896	-0.124328	0.260325	0.19909	-0.00575927	-0.163499	0.364756	1.28912	-0.0129262	-0.73292	0.254461	-0.136191	0.38289	0.757306
KIEL	Gmr#GENSCAN00000075812	L-rhamnose-binding lectin SML-like isoform X2	---NA---	-0.317304	-0.705757	-0.584	-0.402722	0.389111	0.0964989	0.0954196	2.00115	2.04335	0.0952654	0.702046	-0.107018	-0.045443	-0.352759	0.600555
KIEL	Gmr#GENSCAN00000028299	L-threonine ammonia-lyase-like isoform X2	---NA---	-0.1137	0.0383026	0.496753	0.316528	-0.0524159	0.359564	-0.0758749	-0.0827026	0.0679388	-0.0243197	-0.128293	-0.0172093	-0.100305	0.148801	1.04662
KIEL	Gmr#GENSCAN00000007458	methyltransferase DDB_G0268948	---NA---	-0.0285692	-0.313826	-0.301002	-0.410341	-0.332278	-0.293959	-0.0840643	0.375572	0.322289	0.697827	0.495939	0.309359	0.0806981	1.01421	-0.366252
KIEL	Gmr#GmA0000001280	MHC class I antigen	---NA---	0.0385989	-0.0989585	-0.0313952	-0.285698	0.140985	-0.201634	0.0162494	-0.0538064	0.59706	-0.347099	1.09142	-0.27262	0.552368	-0.0398403	-0.0200577
KIEL	Gmr#GmA0000015246	MHC class I antigen	---NA---	-0.0648829	0.601869	0.00853711	-0.284514	0.495329	0.46933	-0.655352	-0.585924	-0.119024	-0.697774	0.276835	-0.0384362	0.573038	-1.0036	0.615066
KIEL	Gmr#ENSGMOT00000003004	MHC class I antigen, partial	---NA---	-0.238787	0.765867	0.127211	0.0596453	0.615729	-0.0496308	-0.252173	0.895663	0.213571	-1.46362	-0.0648829	-0.16221	-0.077243	-0.956057	-0.814755
KIEL	Gmr#GENSCAN00000044246	MHC class I antigen, partial	---NA---	-0.593593	0.458584	0.622821	0.55131	0.267601	0.388544	0.968323	0.0762803	-0.974529	-0.798258	0.515604	-1.62246	-0.14274	0.0667295	-0.69332
KIEL	Gmr#GENSCAN00000042272	MHC class Ia antigen	---NA---	0.148961	-0.292782	0.555545	0.674383	0.368663	0.430703	0.0241497	1.34373	0.223475	0.205397	0.102527	-0.168642	0.815022	-0.0949116	0.552368
KIEL	Gmr#Contig6862	---NA---	---NA---	0.514367	0.382513	0.164238	0.291769	0.37146	0.307751	0.183933	-0.183963	-0.178874	-0.119024	0.013043	0.226004	0.0256175	-1.32366	-0.441483
KIEL	Gmr#ENSGMOT00000000604	---NA---	---NA---	-0.565597	-0.506907	0.0746082	0.3531	-0.525067	0.0974247	-0.158337	0.838564	0.017125	0.681076	0.222128	1.15104	0.349603	-0.190299	0.218095
KIEL	Gmr#ENSGMOT00000000890	---NA---	---NA---	-0.0229004	0.208228	0.281737	-0.0186342	0.213236	0.0985055	0.28051	-0.116365	-0.196607	0.569394	-0.404903	1.68038	0.151042	0.456009	-0.0243197
KIEL	Gmr#ENSGMOT00000001979	---NA---	---NA---	0.122334	0.0437946	-0.0786098	0.0445384	0.0892673	0.00795672	-0.0100637	0.129103	-0.252173	0.432844	-0.102994	1.97767	0.202904	-0.0551957	0.00897255
KIEL	Gmr#ENSGMOT00000012944	---NA---	---NA---	0.554273	-0.254594	-0.397255	-0.177599	-0.471968	-0.136191	-0.342555	0.541828	0.938708	0.768322	1.04246	0.135269	0.303828	1.28314	0.969735
KIEL	Gmr#F20B2PE02F3K4V	---NA---	---NA---	0.236673	0.532825	0.851001	0.277709	-0.0186342	0.0266459	-0.0579701	0.995966	0.496346	1.24777	0.802889	1.13131	0.698764	0.0472192	0.37314
KIEL	Gmr#F20B2PE02I61ZQ	---NA---	---NA---	0.175599	0.13005	-0.249749	0.0566412	0.247251	-0.123004	0.0455803	-0.382944	-0.280956	-0.185232	-0.169925	-0.0621217	-0.0662614	-0.772308	-1.09559
KIEL	Gmr#GENSCAN00000001834	---NA---	---NA---	0.41889	0.0915713	0.0396366	0.0143539	-0.0894982	0.178861	0.125951	-0.724214	0.0133342	-0.860764	-0.567545	-0.685267	-0.653519	-1.19472	-1.03422
KIEL	Gmr#GENSCAN00000007231	---NA---	---NA---	-0.532068	-0.49774	0.0638615	0.345381	-0.412511	0.0479647	-0.129613	0.96663	0.111228	0.726424	0.391948	1.14688	0.382137	-0.24245	0.19413
KIEL	Gmr#GENSCAN00000008817	---NA---	---NA---	0.456207	0.981366	0.824443	0.957076	0.824955	0.91648	0.15859	-0.332278	0.803897	-0.615416	1.22567	1.22533	1.07309	-0.596458	1.27928
KIEL	Gmr#GENSCAN00000016012	---NA---	---NA---	0.017125	-0.264236	-0.252173	0.0490091	-0.0607392	-0.0384362	-0.104337	-0.702214	-0.772308	-0.210389	-0.818851	-0.597412	-0.0468403	-1.18777	-0.574344
KIEL	Gmr#GENSCAN00000024906	---NA---	---NA---	0.10656	-0.0100637	0.346665	0.532825	0.403542	0.000721528	0.254117	-0.393965	-0.173767	-0.524064	-1.05381	-0.484396	-0.49774	-0.559737	-0.513996
KIEL	Gmr#GENSCAN00000026385	---NA---	---NA---	0.750494	-0.0496308	-0.395063	0.179351	0.410045	0	0.436354	0.443595	0.346115	-0.753605	-0.43189	-0.477159	-0.255803	-1.08134	-0.648926
KIEL	Gmr#GENSCAN00000029928	---NA---	---NA---	-0.0935602	-0.0071955	0.372393	-0.0313952	0.735043	0.178371	0.612858	1.10501	1.34703	0.291592	1.10005	-0.0114956	-0.207893	-0.78157	-0.108357
KIEL	Gmr#GENSCAN00000031834	---NA---	---NA---	0.528448	0.301515	0.255839	0.0320936	0.176903	0.111695	0.581432	-0.580145	-0.912267	-0.321928	-1.05728	-0.413594	-0.588805	-1.0036	0.0727862
KIEL	Gmr#GENSCAN00000032857	---NA---	---NA---	0.136379	-0.186501	-0.172488	-0.283329	0.165693	-0.848798	0.290356	0.251711	-0.446786	-0.646163	-0.159629	-0.415759	0.0472192	-1.09963	-0.765535
KIEL	Gmr#GENSCAN00000034914	---NA---	---NA---	0.786373	0.488633	0.899426	0.823167	0.470729	0.533451	0.635988	0.0906493	0.222465	0.973412	-0.425459	0.433428	0.198593	-1.27262	0.437721
KIEL	Gmr#GENSCAN00000034966	---NA---	---NA---	0.797614	-0.163499	-0.725087	-0.280956	0.232939	-0.885965	0.059946	-0.41792	-1.13553	-0.0271541	-0.22033	-0.130931	-0.566572	-0.293959	-1.30743
KIEL	Gmr#GENSCAN00000038085	---NA---	---NA---	0.526785	0.126423	-0.0100637	-0.27858	0.909689	0.862496	0.331336	-0.640621	-1.34596	-0.463622	-0.553852	-0.747602	-0.574344	-0.840765	-0.658097
KIEL	Gmr#GENSCAN00000039881	---NA---	---NA---	0.685245	0.502873	-0.0114956	0.319766	0.415422	0.103767	0.41889	-0.513996	-0.599318	-0.482332	-1.14339	-0.367371	-0.478195	-0.621993	-0.635987
KIEL	Gmr#GENSCAN00000041066	---NA---	---NA---	-0.561693	-0.590722	0.103767	0.340258	-0.531069	0.126738	-0.217851	0.99223	0.179678	0.762681	0.374636	1.03505	0.394411	-0.233888	0.273169
KIEL	Gmr#GENSCAN00000046783	---NA---	---NA---	-0.00288251	-0.349365	0.106715	-0.0854247	0.0865074	-0.140124	0.161331	-0.653519	-0.105678	-0.956057	-0.385155	-1.04404	-0.563646	-0.190299	0.0500543
KIEL	Gmr#GENSCAN00000048097	---NA---	---NA---	0.13242	0.104697	-0.823749	-0.0662614	-0.695103	-0.273814	-0.672652	0.877791	0.737928	0.440459	0.97568	0.499402	0.565118	1.46953	1.38911
KIEL	Gmr#GENSCAN00000054511	---NA---	---NA---	0.760969	0.110916	-0.102994	-0.00575927	-0.144046	-0.121679	0.513131	-0.75446	-1.00288	-1.31962	-1.14143	-1.13422	-0.825379	0.246224	-1.94486
KIEL	Gmr#GENSCAN00000055647	---NA---	---NA---	0.529697	0.037414	0.0331266	0.0294408	-0.136191	0.046772	0.154088	-0.724214	0.165046	-0.725959	-0.599318	-0.710173	-0.634129	-1.34369	-0.947105
KIEL	Gmr#GENSCAN00000059525	---NA---	---NA---	-0.777367	-0.227741	-0.359521	-0.187768	-0.90766	0.14003	-0.166073	0.356236	0.897006	0.243318	0.659039	0.294774	0.517048	1.55131	0.36086
KIEL	Gmr#GENSCAN00000065590	---NA---	---NA---	0.344831	-0.164786	-0.116365	0.231413	0.342634	0.0487106	0.243147	0.0137711	-0.201634	0.0889604	-1.0314	-0.190299	-0.470927	-0.750178	-0.71721
KIEL	Gmr#GmE091117i01648	---NA---	---NA---	0.193635	0.427013	0.851782	0.337156	-0.0496308	0.145925	-0.0579701	1.01888	0.692455	1.22432	0.754139	1.14592	0.621932	0.363828	0.591397
KIEL	Gmr#S41350710	---NA---	---NA---	-0.0635029	0.330973	-0.176323	0.770535	0.588574	0.174296	0.506968	-0.760434	-1.21226	-1.01221	-0.738984	-0.524064	-0.259423	-0.196607	-0.116365
KIEL	Gmr#S41351550	---NA---	---NA---	0.532199	0.291239	0.117944	0.23243	-0.0440443	0.237694	0.390245	0.876731	0.556818	0.631958	0.12422	0.785129	0.61772	1.30401	0.206229
KIEL	Gmr#S41361820	---NA---	---NA---	0.0289991	-0.356144	-0.498761	-0.263034	-0.190299	-0.683472	-0.00863031	-0.257011	-0.545968	-0.0129262	-0.314986	0.512925	0.0455803	-1.02715	-0.582074
KIEL	Gmr#S41364286	---NA---	---NA---	-0.329985	0.183441	-0.6107	-0.483364	0.0566412	-0.286881	0.311327	-0.200379	-0.519039	-0.286881	0.0852824	-0.27262	-0.0271541	-0.653519	-1.08202
KIEL	Gmr#S41365967	---NA---	---NA---	-0.102994	0.0159576	-0.077243	-0.169925	-0.0579701	-0.0172093	-0.111031	0.160363	0.231075	0.697593	0.235484	2.33497	0.41062	0.187379	0.0677876
KIEL	Gmr#S41366754	---NA---	---NA---	-0.00575927	0.0961904	-0.166073	-0.132248	0.00288828	-0.105678	-0.0745054	0.213906	-0.27262	0.840888	0.222801	2.27718	0.527616	0.212233	-0.0229004
KIEL	Gmr#S41367566	---NA---	---NA---	-0.0524159	0.150401	0.0254707	-0.121679	-0.115033	0.0674852	-0.0071955	0.0282633	0.0320936	0.684782	-0.0143553	2.52533	0.407746	0.171856	0.179351
KIEL	Gmr#S41384120	---NA---	---NA---	0.319766	-0.493647	0.595969	0.164723	0.203402	-0.776525	0.985073	-0.62293	-0.231432	-0.801573	0.265865	-1.38515	-0.511974	-1.51753	-1.21847
KIEL	Gmr#S41386096	---NA---	---NA---	0.0508013	-0.711054	-0.916859	0.219774	-0.0229004	-0.57628	-0.421156	-0.353888	-0.471968	-0.0143553	-0.481299	0.287536	-0.111031	-0.454176	-1.40272
KIEL	Gmr#S41386670	---NA---	---NA---	-0.0285692	0.00984383	0.660635	0.602307	-0.0370307	0.0946491	0.0606982	-0.624803	-0.359521	-0.769772	-0.77989	-0.22404	-0.572405	-1.31267	-0.378512
KIEL	Gmr#S41386773	---NA---	---NA---	0.759502	-0.424385	-0.301002	-0.519039	-0.362891	0.742507	-0.0840643	0.587489	1.41966	1.59074	0.779422	1.52201	1.40545	0.886033	1.12658
KIEL	Gmr#S41386865	---NA---	---NA---	0.557879	-0.301002	-0.49774	-0.452068	-0.402722	0.964376	0.523463	0.366429	-0.109695	1.29089	1.62504	0.176903	0.434598	0.623043	1.6034
KIEL	Gmr#S41389892	---NA---	---NA---	0.786124	-0.441483	-0.399445	-0.469886	-0.537048	-0.516015	-0.329985	-0.810649	-1.21599	-1.15898	-1.12499	-0.757877	-1.09356	0.176251	-2.86057
KIEL	Gmr#S41392497	---NA---	---NA---	-0.155749	0.166179	-0.10165	-0.1137	0.00144342	-0.166073	-0.0313952	-0.0881416	-0.0384362	0.333698	0.112787	1.58641	0.312223	0.1181	-0.153157
KIEL	Gmr#S41393218	---NA---	---NA---	0.719994	0.000144277	-0.0840643	-0.112367	0.0955737	0.378007	0.495736	-1.06901	-1.15186	-1.12499	-1.52607	-1.11303	-1.31325	-1.15963	0.994816
KIEL	Gmr#S41401688	---NA---	---NA---	0.278584	-0.832688	0.221623	0.537843	-0.725959	-0.565597	0.174784	-0.46048	-0.221568	-0.374066	-1.14339	-0.823749	-0.246104	-0.265437	0.220446
KIEL	Gmr#S41403590	---NA---	---NA---	-0.130931	0.0581425	0.0117334	0.019609	-0.0257376	0.0259113	-0.109695	-0.0565835	-0.041243	0.167961	-0.172488	1.15008	0.0683926	-0.0071955	0.019609
KIEL	Gmr#S41404471	---NA---	---NA---	-0.558757	-0.560715	0.0322412	0.271252	-0.498761	0.0619024	0.00288828	0.865122	0.153928	0.692455	0.417733	1.10439	0.403542	-0.146655	0.202406
KIEL	Gmr#S41406297	---NA---	---NA---	0.635988	-0.649845	0.183605	0.358084	0.757794	0.216753	0.162945	-0.556797	-0.365133	-0.603122	-1.05797	-0.852798	-0.637842	-0.994218	-0.593593
KIEL	Gmr#S41407167	---NA---	---NA---	-0.109695	-0.0840643	0.00955335	-0.115033	-0.0867838	0.0408234	-0.0989585	-0.0384362	-0.0328061	0.272994	-0.0703893	1.16424	0.13733	0.0320936	-0.00863031
KIEL	Gmr#S41413608	---NA---	---NA---	0.285776	0.340623	-0.266637	0.0206331	0.186722	-0.45628	0.198593	0.0937251	-0.116365	0.0216579	-0.356144	1.51746	0.0822246	-0.475085	-0.446786
KIEL	Gmr#S41415969	---NA---	---NA---	0.139871	0.0767367	-0.0621217	0.408704	-0.0565835	-0.117695	-0.444667	-0.751892	-0.478195	-0.163499	-0.257011	0.0152284	0.10967	-1.11503	-0.893751
KIEL	Gmr#S41416336	---NA---	---NA---	0.135903	-0.144046	-0.872632	-0.124328	-0.393965	-0.457332	-0.659925	-0.202888	-0.519039	0.0951113	-0.0717627	0.287889	0.0225369	-0.129613	-1.18713
KIEL	Gmr#S41420287	---NA---	---NA---	0.563625	0.26708	0.464345	0.784881	0.162783	0.125006	0.321027	0.928237	-0.297485	-0.415759	-1.01792	-0.240009	-0.112367	-0.393965	-0.0786098
KIEL	Gmr#S41426114	---NA---	---NA---	-0.975997	-0.874207	0.259116	0.311685	-0.78157	0.0640123	-0.539035	1.47073	0.459378	1.18148	0.679689	1.71076	0.797112	-0.289244	0.633524
KIEL	Gmr#S41437879	---NA---	---NA---	-0.0468403	0.204399	0.731925	0.540359	0.114035	0.328073	0.0372659	-0.077243	0.169907	-0.167358	0.00303285	-0.201634	-0.0662614	0.187543	1.25463
KIEL	Gmr#S41450891	---NA---	---NA---	-0.214125	0.186229	0.0528949	0.666805	0.541198	-0.100305	0.557242	-0.690641	-1.1447	-0.982583	-0.516015	-0.635058	-0.16092	-0.243669	-0.264236
KIEL	Gmr#S41459280	---NA---	---NA---	0.0287048	-0.0635029	0.0429026	-0.0299829	-0.0468403	-0.257011	-0.158337	-0.630405	-0.123004	-0.133564	-0.352759	0.441047	0.271949	-1.85519	-0.371838
KIEL	Gmr#S41464999	---NA---	---NA---	-0.285698	0.696424	0.125636	0.394411	0.214408	-0.051024	0.241953	0.743956	0.0872735	0.813499	0.30561	0.364756	0.943694	1.11123	-0.451013
KIEL	Gmr#S41581305	---NA---	---NA---	0.725231	0.693388	-0.0243197	0.707454	0.353284	0.886833	0.602964	-0.232661	-0.627607	-1.38184	-0.582074	-0.369606	-0.459432	-0.0551957	-0.631337
KIEL	Gmr#S41642699	---NA---	---NA---	-0.138814	-0.207893	0.684782	0.249308	-0.524064	-0.530071	-0.00863031	-1.06281	-1.17568	-1.0552	-0.77484	-0.52707	-1.02574	-1.16736	-0.568519
KIEL	Gmr#S43496922	---NA---	---NA---	-0.176323	0.0267928	-0.176323	-0.231432	-0.0758749	-0.243669	-0.0342157	-0.105678	0.0197553	0.363828	0.0646157	1.56149	0.251882	0.205231	-0.0717627
KIEL	Gmr#S43500405	---NA---	---NA---	0.183605	0.724039	0.340806	0.0341603	0.198427	-0.0894982	0.00259919	-1.02432	-0.319618	-1.00863	-0.893751	-0.566572	-0.901494	-0.715454	-0.540027
KIEL	Gmr#S43501169	---NA---	---NA---	0.351811	0.343366	-0.0342157	0.427207	0.0118789	0.693388	0.273343	-0.352759	-0.230203	-0.41684	-0.586885	-0.255803	-0.473008	-1.06212	-0.227741
KIEL	Gmr#S43506291	---NA---	---NA---	-0.124328	0.222296	-0.116365	0	0.0180013	-0.147958	-0.27858	-0.0257376	-0.171207	0.96016	0.0181473	2.12406	0.44438	0.263092	-0.0129262
KIEL	Gmr#S43506323	---NA---	---NA---	0.0697547	-0.10165	0.326624	-0.285698	0.436549	0.184752	0.411195	0.0166871	0.0159576	-0.308011	0.0169791	-0.49057	-0.612588	-1.16414	-0.644318
KIEL	Gmr#S44165850	---NA---	---NA---	-0.0799754	0.424107	-0.316146	-0.192825	0.369222	-0.324235	0.387034	0.13416	-0.312665	-0.27262	0.19446	-0.528071	-0.271426	-0.683472	-1.15963
KIEL	Gmr#S44167271	---NA---	---NA---	0.462157	0.332789	-0.00863031	0.791108	0.507173	0.247251	0.841663	0.291945	-0.329985	-0.414677	-1.10702	0.0335695	-0.674461	-0.344828	-0.811471
KIEL	Gmr#S44169074	---NA---	---NA---	-0.140124	-0.209141	-0.634129	-0.337996	-0.112367	-0.317304	0.095882	-0.219091	-0.0922074	-0.415759	-0.243669	-0.468844	-0.284514	-0.865523	-1.10299
KIEL	Gmr#S44172243	---NA---	---NA---	0.661091	-0.0690147	-0.151859	0.376882	0.318506	0.00766662	-0.386259	-0.0200577	-0.27739	0.631288	0.307751	-0.381837	0.0081018	-1.23082	-0.133564
KIEL	Gmr#S44175294	---NA---	---NA---	-0.846393	-0.69332	0.178698	0.363642	-0.626673	0.140826	-0.286881	1.15457	0.285073	0.881507	0.496142	1.2863	0.509841	-0.0786098	0.483783
KIEL	Gmr#S44178146	---NA---	---NA---	0.149121	-0.442545	-0.173767	-0.689746	-0.0143553	-0.469886	-0.672652	0.48076	-1.02574	-0.178874	0.118257	0.248793	0.174947	0.141462	-0.0989585
KIEL	Gmr#S44190448	---NA---	---NA---	-0.319618	0.214575	0.140348	-0.151859	0.177392	0.521805	0.394032	0.248108	0.141462	0.326263	0.117318	1.49046	0.094341	-0.133564	-0.0976108
KIEL	Gmr#S44191826	---NA---	---NA---	-0.0370307	0.137648	-0.015783	-0.0551957	-0.0867838	0.0475173	0.0527453	0.0331266	0.0178552	0.829562	0.0102797	2.63935	0.510868	0.195286	0.159396
KIEL	Gmr#S44192797	---NA---	---NA---	-0.0313952	0.532407	-0.35727	-0.975263	-0.0607392	-0.201634	0.523048	-0.586885	-0.464668	0.0144996	-0.606916	-0.41792	-0.453122	-0.905351	-1.19409
KIEL	Gmr#S44193139	---NA---	---NA---	-0.130931	-0.117695	-0.144046	-0.267835	-0.159629	-0.0370307	-0.0524159	0.0611497	0.116692	0.701107	0.0686952	2.20158	0.368663	0.190833	0.0605477
KIEL	Gmr#S44195532	---NA---	---NA---	0.0865074	-0.115033	-0.665393	0.0347513	0.47353	-0.334568	0.362158	-0.367371	-0.590722	-0.237564	-0.362891	-0.261832	-0.42975	-0.582074	-1.06695
KIEL	Gmr#S44195690	---NA---	---NA---	0.228537	0.241782	0.08804	0.496346	0.202904	0.107182	0.153607	-0.238787	-0.334568	0.00694161	-0.352759	0.0762803	0.0412687	-1.08542	-0.410341
KIEL	Gmr#S44196182	---NA---	---NA---	-0.573375	-0.466758	0.823167	-0.722466	-0.168642	-0.601221	-0.21661	-0.499782	-1.08882	0.521805	0.231752	1.39441	2.32482	2.17397	0.625712
KIEL	Gmr#S44196560	---NA---	---NA---	0.820362	0.472529	0.101598	-0.138814	0.173645	0.353837	-0.109695	1.4852	1.03327	0.79011	1.25257	0.865122	0.8871	1.24434	0.759258
KIEL	Gmr#S50149320	---NA---	---NA---	-0.0440443	-0.440421	-0.320773	-0.617298	-0.0285692	0.218095	-0.822118	1.42237	0.0928017	1.1181	0.165046	0.828537	0.962407	0.404878	0.933739
KIEL	Gmr#S51729041	---NA---	---NA---	-0.0129262	0.486408	-0.443607	-0.854395	0.0371179	-0.0143553	0.637109	-0.250962	-0.426533	0.142099	-0.473008	-0.211635	-0.0799754	-0.899176	-1.04054
KIEL	Gmr#S51733432	---NA---	---NA---	0.00795672	0.21073	0.017125	-0.0786098	-0.0114956	0.104077	-0.0143553	0.0338649	0.120137	0.824443	0.0747601	2.63935	0.447131	0.332789	0.207561
KIEL	Gmr#S55458502	---NA---	---NA---	0.89325	-0.6107	-0.509949	-0.0370307	-0.547943	-0.550901	-0.511974	1.13289	0.743231	0.566613	-0.0257376	0.819088	0.877791	-0.878921	0.075368
KIEL	Gmr#S55458947	---NA---	---NA---	0.431092	-0.54201	-0.649845	-0.435095	-0.158337	-0.683472	-0.491597	0.57626	-1.34767	-0.0758749	-0.176323	0.41062	0.101908	-0.746743	-0.484396
KIEL	Gmr#S55459530	---NA---	---NA---	-0.0172093	0.139871	0.077041	-0.041243	0.0105703	-0.0214797	0.0644648	-0.0482362	-0.0200577	0.788614	0.0383026	2.55047	0.419855	0.245369	0.155855
KIEL	Gmr#S55459618	---NA---	---NA---	-0.138814	-0.0071955	-0.0908534	-0.157044	-0.0867838	-0.116365	-0.130931	-0.0200577	-0.199123	0.445558	-0.0908534	1.87461	0.274913	0.15859	0.094341
KIEL	Gmr#S55460311	---NA---	---NA---	0.0488599	0.0778022	0.565332	0.57025	-0.0370307	0.492079	-0.00288251	0.10036	0.126266	-0.0440443	-0.387363	-0.0635029	-0.246104	0.302226	1.39669
KIEL	Gmr#S55460709	---NA---	---NA---	0.865122	0.070209	-0.317304	0.330973	0.196773	-0.177599	0.12658	-0.612588	-0.500802	-0.339137	-1.05728	-0.390668	-0.481299	-0.716332	-0.846393
KIEL	Gmr#S55460862	---NA---	---NA---	-0.0662614	0.147202	0.0267928	0.00969858	-0.0370307	0.0644648	-0.0071955	-0.0243197	0.0242965	0.635764	0.00781166	2.3357	0.363085	0.222128	0.174947
KIEL	Gmr#S55461782	---NA---	---NA---	-0.0662614	0.137489	0.121863	0.000144277	0.0133342	0.00650678	-0.0398403	0.0337172	-0.0257376	0.564265	0.0509507	1.94675	0.342634	0.140189	0.0178552
KIEL	Gmr#S55462313	---NA---	---NA---	0.0429026	0.0288519	-0.0129262	-0.105678	-0.0840643	0.0226834	-0.0071955	0.0493076	0.0218044	0.674614	0.062957	1.98507	0.396119	0.176577	0.151042
KIEL	Gmr#S55462613	---NA---	---NA---	0.614845	0.193965	0.2411	0.628608	0.945082	0.824188	0.230567	-0.391768	-0.166073	-0.0813396	-0.297485	0.0383026	-0.0328061	1.16877	0.592049
KIEL	Gmr#S55462860	---NA---	---NA---	-0.0976108	0.0726345	-0.0468403	-0.0313952	-0.0129262	-0.0607392	-0.126973	-0.0384362	-0.121679	0.652901	-0.045443	2.23582	0.388733	0.0709665	0.0340126
KIEL	Gmr#S55464098	---NA---	---NA---	0.626157	-0.477159	-0.56267	-0.672652	0.142417	-0.968644	-0.248535	-0.22033	-0.687956	-0.505891	-0.191563	-0.0538064	-0.0717627	-0.212881	-1.18078
KIEL	Gmr#S55464157	---NA---	---NA---	-0.459432	0.250852	-0.73292	-0.0271541	-0.24245	-0.157044	-0.7433	-1.03844	-0.691534	-0.121679	-0.522056	-0.0299829	0.0366739	-0.726831	0.138442
KIEL	Gmr#S55464591	---NA---	---NA---	-0.195348	-0.0100637	-0.0703893	-0.355016	0.508198	-0.164786	0.227861	0.407555	-0.00575927	-0.252173	0.148801	-0.554834	-0.621056	-1.35896	-1.15251
KIEL	Gmr#S55465121	---NA---	---NA---	0.021365	-0.452068	-0.409255	-0.144046	-0.0635029	-0.259423	-0.206643	1.03593	0.750494	-0.107018	0.6579	-0.0398403	-0.115033	-0.211635	-0.488515
KIEL	Gmr#S55466693	---NA---	---NA---	-0.0607392	0.187707	0.0900349	0.0555913	0.105628	0.112943	0.0557412	0.0536434	0.0291463	0.742265	0.0384508	2.53032	0.385903	0.21558	0.213571
KIEL	Gmr#S55471712	---NA---	---NA---	-0.689746	-0.698663	-0.592636	0.229382	-0.132248	-0.935083	-0.269033	0.761702	-0.866315	0.91648	-0.231432	0.29956	1.15329	-0.0648829	-0.299831
KIEL	Gmr#S55476266	---NA---	---NA---	-0.286881	0.403351	-0.473008	-0.978196	-0.612588	0.510663	0.0390435	1.42159	-0.703101	0.287712	0.00361125	0.541828	0.650408	0.378569	-0.649845
KIEL	Gmr#S55477452	---NA---	---NA---	-0.673556	-0.564622	0.157625	0.296722	-0.672652	0.163591	-0.214125	1.13226	0.171856	0.8863	0.435183	1.26882	0.477743	-0.123004	0.3893
KIEL	Gmr#S55477690	---NA---	---NA---	-0.286881	0.134477	0.0334219	-0.00288251	0.0181473	0.119824	0.0579923	0.0256175	0.0201941	0.766357	0.00158784	2.54204	0.442222	0.229213	0.167637
KIEL	Gmr#Contig13067	---NA---	---NA---	0.184261	0.2624	0.666347	0.420241	0.184425	0.587923	0.180005	-0.0398403	0.145765	-0.146655	-0.237564	-0.228973	-0.263034	-0.015783	1.31869
KIEL	Gmr#ENSGMOT00000012349	---NA---	---NA---	0.139713	0.271252	0.698061	0.373514	0.14178	0.533242	0.0883468	-0.0840643	0.117944	-0.201634	-0.344828	-0.230203	-0.332278	-0.0200577	1.48398
KIEL	Gmr#F20B2PE01C1NB0	---NA---	---NA---	0.209728	0.427983	0.728096	0.49147	0.227185	0.619936	0.151843	0.0229766	0.111228	-0.227741	-0.371838	-0.296311	-0.368489	0.044836	1.64656
KIEL	Gmr#F20B2PE01DPJVJ	---NA---	---NA---	-0.133564	0.107648	-0.0426443	-0.0745054	-0.0989585	-0.0758749	0	-0.00863031	0.0140625	0.196938	-0.0593553	1.0052	0.127526	0.0667295	0.0961904
KIEL	Gmr#F20B2PE02JFK0O	---NA---	---NA---	0.0223904	-0.0908534	-0.0172093	-0.154454	-0.0908534	-0.120352	0.0149368	-0.356144	0.568751	-0.356144	1.03268	-0.177599	0.289827	-0.353888	-0.105678
KIEL	Gmr#F20B2PE02JZ1T7	---NA---	---NA---	0.0534937	0.294774	0.621488	0.271949	0.16715	0.590528	0.159074	0.0679388	0.141144	-0.0881416	-0.21661	-0.115033	-0.244887	-0.0579701	1.12879
KIEL	Gmr#GENSCAN00000005506	---NA---	---NA---	0.00940813	0.32771	0.800375	0.427595	0.0892673	0.649729	0.109981	0.0932633	0.0449848	-0.0731347	-0.303342	-0.10165	-0.266637	-0.140124	1.61706
KIEL	Gmr#GENSCAN00000007470	---NA---	---NA---	0.0840585	0.263612	0.567041	0.299915	0.0863542	0.487015	0.0476664	-0.0635029	0.0289991	-0.077243	-0.201634	0.0454314	-0.175045	0.0394883	1.05859
KIEL	Gmr#GENSCAN00000012500	---NA---	---NA---	-0.22404	0.545614	0.159235	0.364942	0.168447	0.179841	0.0445384	0.378944	1.39669	0.907251	0.124692	1.17234	-0.54498	1.2119	0.843733
KIEL	Gmr#GENSCAN00000024483	---NA---	---NA---	0.191656	0.649955	0.150721	-0.264236	0.0673341	0.745648	0.31079	1.17723	-0.517024	-0.159629	0.215077	-0.276199	-0.293959	-0.371838	0.557455
KIEL	Gmr#GENSCAN00000037813	---NA---	---NA---	-0.449957	0.514985	0.511691	-0.209141	-0.250962	0.357345	0.454625	-0.0172093	0.382513	-0.409255	0.00723157	-0.441483	-0.414677	0.121706	1.38987
KIEL	Gmr#GENSCAN00000071158	---NA---	---NA---	0.026352	0.232939	0.695723	0.257563	0.125793	0.597496	0.171044	0.0350469	0.17397	-0.102994	-0.207893	-0.155749	-0.173767	-0.0257376	1.43518
KIEL	Gmr#GmA0000001775_2	---NA---	---NA---	-0.54498	-0.459432	0.633076	-0.134878	0.343183	-0.126973	0.43012	1.01363	-0.280956	-0.540027	0.357529	0.305967	0.237183	-0.500802	0.723801
KIEL	Gmr#GmA0000010008_4	---NA---	---NA---	-0.0867838	0.570679	0.6579	0.548354	-0.0114956	0.599243	0.0525957	0.160685	0.143851	0.130208	-0.0690147	0.100515	-0.260628	0.0625049	1.04692
KIEL	Gmr#S41384179	---NA---	---NA---	0.289827	-0.295135	-0.0299829	0.453834	-0.228973	-0.154454	-0.458382	-0.314986	-0.493647	-0.230203	-0.255803	0.253257	-0.00575927	0.716671	-1.3202
KIEL	Gmr#S41387451	---NA---	---NA---	0.118257	0.196277	0.629055	0.3629	0.146723	0.522634	0.0747601	-0.124328	0.257735	-0.24245	-0.27262	-0.240009	-0.276199	0.000432873	1.29195
KIEL	Gmr#S41429138	---NA---	---NA---	0.0534937	0.221623	0.61595	0.168933	0.117161	0.540149	0.19281	0.0874268	0.150561	-0.0440443	-0.145351	-0.077243	-0.16221	0.0946491	1.14242
KIEL	Gmr#S41451912	---NA---	---NA---	-0.336855	-0.380729	-0.0071955	-0.14274	0.378007	0.323191	0.563199	0.514367	0.278234	0.215412	0.33661	-0.134878	0.314912	-1.06419	0.640929
KIEL	Gmr#S41456297	---NA---	---NA---	0.520562	-0.0867838	0.052446	0.467733	0.633972	0.391191	0.277184	0.0316512	0.168771	-0.27023	-0.68437	-0.283329	-0.297485	-1.35783	0.0511002
KIEL	Gmr#S41645473	---NA---	---NA---	0.0497556	0.0944951	0.544982	0.537843	0.139077	0.274913	0.0250302	-0.195348	0.0408234	-0.211635	-0.197865	-0.266637	-0.132248	0.136537	1.26396
KIEL	Gmr#S44165562	---NA---	---NA---	-0.041243	0.0949572	0.102372	-0.0229004	-0.00288251	0.00549268	0.030914	-0.0214797	-0.0551957	0.199255	-0.116365	1.0508	0.0575418	0.0576919	0.00592721
KIEL	Gmr#S44171424	---NA---	---NA---	-0.253384	-0.792439	0.174296	-0.0690147	-0.540027	-0.172488	-0.623867	-0.58111	-0.104337	-0.264236	-0.512985	0.190174	-0.191563	-1.03984	-0.0703893
KIEL	Gmr#S44189846	---NA---	---NA---	0.145286	0.264478	0.581432	0.375572	0.161169	0.506968	0.186722	0.0165412	0.146563	-0.105678	-0.205393	-0.16092	-0.214125	0.093879	1.20457
KIEL	Gmr#S44194279	---NA---	---NA---	0.194955	-0.0496308	0.0409718	0.380258	0.409853	-0.22404	-0.449957	0.0674852	-0.0285692	-0.015783	-0.0524159	-0.0440443	0.09866	1.15586	0.284897
KIEL	Gmr#S51729923	---NA---	---NA---	0.137807	0.312223	0.696658	0.316169	0.22011	0.671623	0.200747	0.094187	0.186557	-0.0440443	-0.15056	-0.117695	-0.175045	0.0874268	1.35808
KIEL	Gmr#S55460013	---NA---	---NA---	0.17397	0.42876	0.785626	0.514573	0.291945	0.669097	0.158912	0.00202119	0.154731	-0.226509	-0.387363	-0.327687	-0.375178	0.0142081	1.64702
KIEL	Gmr#Singlet26878	---NA---	---NA---	1.15457	-0.804054	0.182295	0.011588	-0.726831	-0.812293	-0.304511	0.200747	-1.02361	-0.0356239	0.168933	-0.659011	-0.385155	0.530531	0.339163
KIEL	Gmr#GENSCAN00000031117	neoverrucotoxin subunit alpha-like	---NA---	0.262227	0.667951	0.0226834	0.0101344	0.325359	0.0312088	0.0793256	0.384019	-0.0758749	-0.339137	-0.250962	-0.598365	-0.607863	-1.0545	0.159396
KIEL	Gmr#GENSCAN00000057366	pentraxin fusion protein-like	---NA---	0.278584	0.693621	-0.0200577	-0.112367	-0.449957	0.161492	0.114972	-1.65306	-1.22219	-0.414677	-0.423309	-0.712816	-0.537048	-0.0328061	0.137807
KIEL	Gmr#GmA0000005608	pentraxin fusion protein-like	---NA---	0.314374	0.76366	0.0602469	-0.0593553	-0.409255	0.280685	0.22011	-1.72683	-1.13093	-0.423309	-0.454176	-0.716332	-0.580145	0.011588	0.0310614
KIEL	Gmr#S41580929	plectin-like	---NA---	0.539939	0.0472192	0.118884	0.00216567	-0.238787	-0.910733	-0.228973	-0.591679	-0.442545	0.00955335	-1.09963	-0.335712	0.114972	-0.566572	0.453439
KIEL	Gmr#S41365733	pol-like protein	---NA---	-0.402722	0.16715	-0.0813396	-0.817214	-0.483364	-0.206643	0.31563	-0.0186342	-0.308011	0.775466	-0.440421	-0.158337	-0.15056	-0.465713	1.10253
KIEL	Gmr#S41368008	polyubiquitin-like	---NA---	-0.483364	-0.0071955	-0.109695	-0.438293	-0.570463	-0.662661	-0.740712	-0.0200577	1.78936	0.19314	0.613079	0.253773	0.600774	0.666576	0.895663
KIEL	Gmr#GmA0000009650	stonustoxin subunit beta-like, partial	---NA---	0.36829	-0.166073	-0.126973	0.0625049	-0.051024	-0.202888	0.279284	0.686406	1.22938	0.846324	0.806922	-0.132248	-0.0328061	-0.243669	0.52533
KIEL	Gmr#GENSCAN00000015851	truncated caspase-10	---NA---	0.0152284	-0.015783	-0.0894982	0.182622	-0.041243	-0.147958	-0.00144197	-1.02998	0.158429	-0.672652	-0.820485	-0.932061	-0.680774	-1.16672	-0.343692
KIEL	Gmr#GENSCAN00000049115	uncharacterized protein C20orf194 homolog [Sphaeramia orbicularis]	---NA---	-0.286881	0.239226	0.0270868	0.0150826	0.0935711	0.0081018	-0.0100637	-0.0703893	-0.0100637	0.305075	-0.0854247	1.31007	0.145127	-0.0229004	-0.0356239
KIEL	Gmr#GENSCAN00000020336	uncharacterized protein LOC102078153 [Oreochromis niloticus]	---NA---	-0.0799754	-0.16092	-0.182692	-0.180148	-0.288063	0.814768	0.272472	0.435573	-0.125651	0.206063	0.135586	0.737687	0.427595	1.27474	0.829306
KIEL	Gmr#GENSCAN00000004733	uncharacterized protein LOC105025762 [Esox lucius]	---NA---	0.506968	0.322289	0.960721	0.492687	0.659039	0.667951	0.381949	-0.0551957	-0.00288251	-1.04054	-0.783247	-0.9855	-0.54498	-0.701327	0.0591943
KIEL	Gmr#GENSCAN00000020075	uncharacterized protein LOC108891575 isoform X2	---NA---	-0.16092	-0.0200577	0.0653703	0.0653703	0.0131886	0.0628063	0.13416	-0.045443	-0.0538064	0.114972	0.0937251	1.01625	0.146403	-0.145351	0.0641631
KIEL	Gmr#Singlet773	uncharacterized protein LOC109142602 [Larimichthys crocea]	---NA---	-0.798258	-0.827819	-0.706641	-0.120352	-0.125651	-0.948601	0.0356383	-0.104337	0.146723	0.325539	0.875672	0.13733	0.568324	1.58122	0.827256
KIEL	Gmr#GENSCAN00000010148	uncharacterized protein LOC109990326 [Labrus bergylta]	---NA---	-0.243669	-0.191563	-0.545968	-0.105678	-0.555816	0.156338	-0.559737	0.531156	1.04543	0.938431	0.797112	0.939538	0.970582	1.54078	1.08651
KIEL	Gmr#F20B2PE01DJ9MT	uncharacterized protein LOC113024962 [Astatotilapia calliptera]	---NA---	0.00607208	0.19413	0.037414	0.0738487	0.0797829	0.0680901	0.00404521	0.0587434	0.037562	0.46933	0.0581425	1.80591	0.300804	0.0656722	0.120451
KIEL	Gmr#GENSCAN00000049430	uncharacterized protein LOC113047429 [Carassius auratus]	---NA---	0.000432873	-0.227741	-0.27858	0.09866	-0.051024	-0.0607392	-0.116365	-0.737254	-0.789103	-0.254594	-0.821302	-0.516015	-0.0840643	-1.21288	-0.602172
KIEL	Gmr#GENSCAN00000033072	uncharacterized protein LOC113089576 [Carassius auratus]	---NA---	-0.214125	-0.0426443	-0.252173	-0.282143	-0.913799	-0.896078	0.119197	-0.333424	1.63397	-0.993493	-0.358396	-1.12168	-0.909197	-0.041243	-0.609755
KIEL	Gmr#GmA0000014493	uncharacterized protein LOC113094186	---NA---	0.0156659	0.173645	0.685942	0.499606	0.107026	0.290709	0.0307666	-0.0593553	0.133369	-0.212881	-0.0758749	-0.199123	-0.0827026	0.136062	1.18935
KIEL	Gmr#GmA0000014493_2	uncharacterized protein LOC113094186 [Carassius auratus]	---NA---	0.0439433	0.218934	0.701811	0.534078	0.102837	0.311685	0.0570914	-0.0398403	0.156659	-0.151859	-0.0071955	-0.195348	-0.0328061	0.172344	1.22465
KIEL	Gmr#GmA0000012915	uncharacterized protein LOC113095505 [Carassius auratus]	---NA---	-0.728574	-0.351628	-0.015783	-0.298658	-0.320773	-0.243669	0.0985055	0.0390435	-0.390668	0.108581	-0.00432161	-1.07039	-0.197865	-0.448901	-0.182692
KIEL	Gmr#S41420602	uncharacterized protein LOC114574292, partial [Exaiptasia pallida]	---NA---	0.230398	-0.809826	0.37146	-0.8024	0.00418989	-0.852798	-0.144046	-1.3051	-0.736388	-1.6951	-1.07039	-0.0370307	-1.0827	-1.2558	-0.902267
KIEL	Gmr#GENSCAN00000016315	uncharacterized protein LOC114921299 [Labrus bergylta]	---NA---	-0.128293	0.641829	-0.102994	0.172831	0.0954196	-0.115033	-0.0257376	0.676226	0.128945	0.343732	0.122334	1.0601	0.407746	0.747342	0.353653
KIEL	Gmr#GENSCAN00000063472	uncharacterized protein LOC115005926 [Cottoperca gobio]	---NA---	0.0846703	0.317247	0.125478	0.0494569	0.0509507	0.0881934	0.0253239	-0.0370307	0.0153742	0.719519	-0.0384362	2.50144	0.432844	0.157946	0.1938
KIEL	Gmr#S41408392	uncharacterized protein LOC115184405 [Salmo trutta]	---NA---	0.77152	0.114348	0.550465	0.197435	0.332789	0.785875	0.843215	-0.968644	-0.800745	-0.892197	-1.16157	-0.889084	-0.9855	-0.899949	0.655399
KIEL	Gmr#GENSCAN00000019584	uncharacterized protein LOC115375663 [Myripristis murdjan]	---NA---	-0.111031	0.00245467	-0.449957	0.61352	-0.133564	0.719994	0.792357	1.16553	0.669556	-0.0635029	0.246738	0.410045	0.546667	0.032979	0.150881
KIEL	Gmr#GENSCAN00000063640	uncharacterized protein LOC115531196 isoform X2	---NA---	0.0995872	0.137489	0.523463	0.201244	0.115129	0.479553	0.202738	0.0081018	0.179025	-0.107018	-0.185232	-0.153157	-0.217851	0.0304719	1.08804
KIEL	Gmr#GENSCAN00000061518	uncharacterized protein LOC115534227	---NA---	0.324455	-0.227741	-0.120352	-0.40163	-0.52707	-0.201634	-0.46048	-0.360645	1.22972	0.106249	0.792357	0.902659	-0.163499	0.970582	0.47353
KIEL	Gmr#S43507209	uncharacterized protein LOC115535871 [Gadus morhua]	---NA---	0.397068	0.249651	-0.0976108	-0.183963	-0.422233	0.567041	-0.151859	0.958477	1.38571	0.470129	0.907251	0.21843	0.533451	1.55852	0.682928
KIEL	Gmr#Singlet25489	uncharacterized protein LOC115538677	---NA---	0.4243	0.48217	-0.934328	-0.462576	-0.136191	-0.0881416	-0.332278	-0.0676387	-0.541019	-0.0328061	-0.603122	0.125164	-0.0243197	-0.678072	-1.0072
KIEL	Gmr#Singlet23251	uncharacterized protein LOC115539069 isoform X2 [Gadus morhua]	---NA---	0.211064	0.154731	-0.389567	0.00274373	0.0665784	0.381385	-0.133564	0.139713	-0.204141	0.310611	-0.895303	-0.295135	-1.01436	0.115285	-0.495695
KIEL	Gmr#GmA0000014718	uncharacterized protein LOC115540489 [Gadus morhua]	---NA---	-0.194087	-0.638769	-0.186501	-0.753605	0.611976	0.0964989	-0.365133	0.723087	0.95316	-0.104337	0.58554	-1.27381	0.354391	0.0152284	-0.350497
KIEL	Gmr#Contig13356	uncharacterized protein LOC115541712	---NA---	0.433234	-0.0370307	-0.335712	-0.24732	0.0564912	-0.31034	0.725231	-0.40163	-0.0989585	-0.167358	-0.326537	-0.0538064	0.36012	1.67807	0.22516
KIEL	Gmr#GENSCAN00000009292	uncharacterized protein LOC115542966 isoform X1	---NA---	0.262054	0.445755	0.728096	0.691989	0.346115	0.656763	0.141144	0.117474	0.113255	-0.22404	-0.451013	-0.267835	-0.378512	-0.0313952	1.95121
KIEL	Gmr#GENSCAN00000003855	uncharacterized protein LOC115545447	---NA---	-0.321928	-0.458382	-0.556797	0.113567	-0.447844	0.479955	-0.0745054	0.381198	0.957356	0.272646	-0.337996	0.343732	0.429731	1.04246	0.458783
KIEL	Gmr#ENSGMOT00000019620	uncharacterized protein LOC115545447 [Gadus morhua]	---NA---	-0.0285692	-0.516015	-0.831877	0.147202	-0.426533	0.568324	0.011588	0.698061	0.914303	0.977952	-0.587845	0.548776	0.441047	1.12124	0.318146
KIEL	Gmr#GmA0000011018	uncharacterized protein LOC115546155 [Gadus morhua]	---NA---	-0.333424	-0.145351	-0.474047	-0.434028	-0.820485	0.025177	-0.201634	1.05559	0.905629	0.230736	-0.015783	0.358084	0.714302	0.663374	0.723325
KIEL	Gmr#S41424080	uncharacterized protein LOC115547178	---NA---	-0.656268	-0.486457	0.671393	-0.964953	0.542038	-0.273814	0.759502	1.29018	0.419469	0.35089	0.328616	0.197765	0.0137711	0.450676	0.791857
KIEL	Gmr#ENSGMOT00000005116	uncharacterized protein LOC115548195 [Gadus morhua]	---NA---	0.771766	0.392895	0.940645	0.893786	0.9703	0.411195	-0.210389	0.941753	-0.0840643	1.08039	0.655853	-0.136191	0.0909566	-1.33857	0.758038
KIEL	Gmr#GmA0000019744	uncharacterized protein LOC115548201 isoform X3 [Gadus morhua]	---NA---	0.794357	-0.0538064	0.706041	0.788365	0.611535	0.553426	0.0363779	0.0415656	0.772505	-0.14274	0.650635	0.0995872	-0.509949	-1.26903	0.793357
KIEL	Gmr#GENSCAN00000055585	uncharacterized protein LOC115548209 [Gadus morhua]	---NA---	-0.0867838	-0.0922074	-0.511974	0.496549	-0.171207	0.618163	0.706983	1.04603	0.649955	-0.105678	0.199918	0.287712	0.507173	-0.0426443	0.114816
KIEL	Gmr#GmA0000012286	uncharacterized protein LOC115548628 [Gadus morhua]	---NA---	-0.104337	-0.1137	-0.614474	-0.534062	0.368663	-0.718088	0.00549268	0.348684	0.318326	-0.71721	-0.874207	-0.125651	-0.564622	-1.76129	-0.415759
KIEL	Gmr#S41398009	uncharacterized protein LOC115548952 [Gadus morhua]	---NA---	-0.557778	-0.738119	-0.790772	0.321748	-0.276199	-0.616358	-0.526069	-0.953079	-0.571434	-0.643394	-1.02574	-0.366252	-0.533065	-0.787432	-0.589763
KIEL	Gmr#S55471177	uncharacterized protein LOC115549076 isoform X2 [Gadus morhua]	---NA---	-0.15056	-0.293959	0.456009	-0.163499	0.429537	0.490253	0.600555	0.971148	1.46196	0.192315	0.981081	-0.157044	-0.175045	-0.7433	0.347032
KIEL	Gmr#GmA0000016516	uncharacterized protein LOC115549091 [Gadus morhua]	---NA---	0.100515	0.39973	0.629501	0.758526	0.546456	0.328616	-0.194087	-0.238787	-1.10702	0.0212186	0.28437	-0.396159	-1.03914	-0.0285692	-0.306846
KIEL	Gmr#GmA0000004070	uncharacterized protein LOC115550443 [Gadus morhua]	---NA---	-0.10165	-0.187768	-0.491597	-0.0384362	-0.543991	0.266212	-0.60027	0.511485	1.16133	1.13226	0.664059	1.06643	0.925495	1.59379	1.2119
KIEL	Gmr#GmA0000006012	uncharacterized protein LOC115551958 [Gadus morhua]	---NA---	-0.109695	-0.0100637	-0.126973	0.0460271	0.0451337	-0.0731347	0.376882	1.16262	0.423526	0.181968	0.289827	-0.0440443	-0.261832	-0.27739	-0.107018
KIEL	Gmr#GmA0000008021	uncharacterized protein LOC115554012 [Gadus morhua]	---NA---	-0.920674	-0.31034	0.388355	0.120765	-0.555816	0.326805	-0.561693	-0.0854247	0.693154	0.385714	0.738168	0.628831	0.493093	1.33206	0.579706
KIEL	Gmr#GENSCAN00000078112	uncharacterized protein LOC115554679 isoform X1 [Gadus morhua]	---NA---	-0.563646	-0.344828	0.0561912	-0.195348	-0.410341	-0.10165	-0.574344	-0.15056	0.821126	-0.151859	1.16845	0.097116	0.413307	0.854388	0.553003
KIEL	Gmr#Singlet22217	uncharacterized protein LOC115556084 [Gadus morhua]	---NA---	0.0729379	0.360675	0.745406	0.725231	0.114035	0.627939	-0.0299829	0.191327	0.137172	0.00245467	-0.154454	-0.186501	-0.317304	0.22398	1.1818
KIEL	Gmr#S41464727	uncharacterized protein LOC115556206 isoform X1 [Gadus morhua]	---NA---	0.0968074	-0.659011	-0.955313	-0.221568	-0.202888	-0.597412	-0.550901	-1.0314	0.00202119	-0.432959	-0.202888	-0.0703893	0.0560412	-0.129613	-0.343692
KIEL	Gmr#GENSCAN00000003122	uncharacterized protein LOC115560294	---NA---	-0.93885	0.962969	-0.128293	0.520149	0.293005	0.549409	0.0721794	0.464942	-0.423309	0.494719	-0.284514	0.0835998	0.0555913	1.40278	-0.166073
KIEL	Gmr#GENSCAN00000050209	uncharacterized protein LOC115560294	---NA---	-0.625738	0.59031	-0.303342	0.634419	0.288241	0.328435	0.235314	0.346481	-0.411426	0.628162	-0.27023	0.210396	0.164238	1.35107	-0.222805
KIEL	Gmr#GENSCAN00000051356	uncharacterized protein LOC115560655 [Gadus morhua]	---NA---	0.330973	0.446148	0.754869	-0.0840643	0.606035	0.190668	0.845287	-0.327687	-1.04054	-0.209141	-1.00432	-0.426533	-1.12234	-0.876566	-0.279768
KIEL	Gmr#S41389599	uncharacterized protein LOC115561132 [Gadus morhua]	---NA---	0.0781067	0.414845	0.109826	-0.265437	-0.462576	-0.440421	-0.280956	1.38647	-0.271426	0.670704	0.124692	0.519735	0.657445	0.84996	0.395739
KIEL	Gmr#S41368557	uncharacterized protein LOC115561610	---NA---	0.414845	-0.471968	0.0359341	0.842698	0.0536434	0.294951	0.164238	-0.273814	-0.24245	-0.0384362	0.142736	0.840629	0.281562	-1.20977	1.20789
KIEL	Gmr#GENSCAN00000071233	uncharacterized protein LOC115561610	---NA---	-0.0989585	-0.522056	-0.0426443	0.713829	0.0558912	-0.744161	-0.342555	-0.325386	-0.459432	-1.01436	-0.876566	-0.133564	-0.382944	-1.00072	-0.0607392
KIEL	Gmr#GENSCAN00000075719	uncharacterized protein LOC115561610	---NA---	-0.0758749	-0.551885	-0.0426443	0.735043	0.0158117	-0.757023	-0.367371	-0.336855	-0.534062	-1.00072	-0.958286	-0.199123	-0.439357	-1.00432	-0.0200577
KIEL	Gmr#Singlet3848	uncharacterized protein LOC115573802 [Sparus aurata]	---NA---	0.706276	0.108114	0.689893	0.334243	-0.531069	0.304541	0.551945	-0.16092	-1.04754	-0.273814	-1.04194	-0.8024	-0.724214	-1.32481	-0.452068
KIEL	Gmr#GmE091117i07479	uncharacterized protein LOC116396593 [Anarrhichthys ocellatus]	---NA---	0.0307666	0.162783	0.0458782	0.0350469	0.050353	-0.0328061	-0.0071955	-0.0426443	0.0301772	0.513337	-0.0935602	2.38836	0.438894	0.0591943	0.08804
KIEL	Gmr#F20B2PE02JXKNN	uncharacterized protein LOC120432932 isoform X2	---NA---	-0.195348	-0.359521	-0.24123	-0.121679	-0.336855	0.711937	0.0294408	0.380258	-0.0635029	0.161331	-0.0285692	0.602526	0.349419	1.05439	0.700169
KIEL	Gmr#F20B2PE02FI3IE	unknown [Picea sitchensis]	---NA---	0.110916	0.418697	0.634196	0.610874	0.221119	0.452451	0.124534	0.0371179	0.0978878	-0.0214797	-0.166073	-0.0524159	-0.181421	0.142576	1.01537
KIEL	Gmr#Contig10715	unnamed protein product [Oncorhynchus mykiss]	---NA---	-0.00863031	0.208728	0.722134	0.505124	0.0855886	0.340806	0.0306192	-0.041243	0.181313	-0.215368	0.0166871	-0.111031	-0.0398403	0.201576	1.26257
KIEL	Gmr#GENSCAN00000010488	unnamed protein product [Oncorhynchus mykiss]	---NA---	0.0368218	0.0257644	0.046176	0.0303245	0.0674852	0.0715728	0.0652193	0.0587434	-0.0299829	0.230228	0.00621696	1.3629	0.149921	0.0317986	0.0331266
KIEL	Gmr#F20B2PE02J34YL	zinc finger CCCH domain-containing protein 15 homolog	---NA---	-0.0745054	0.188529	0.0436459	0.0539429	0.0696033	-0.0538064	-0.0114956	0.021365	0.0800879	0.534914	0.0166871	2.131	0.366057	0.232769	0.163591
KIEL	Gmr#GENSCAN00000019723	zinc-finger homeodomain protein 4-like	---NA---	0.123905	0.328797	0.724993	0.411771	0.162137	0.599899	0.185245	0.0165412	0.17397	-0.10165	-0.222805	-0.200379	-0.207893	0.0908029	1.45364
KIEL	Gmr#GmA0000010842	nuclear receptor coactivator 7 isoform X1	ncoa7	-0.0482362	-0.125651	-0.0285692	-0.116365	-0.157044	0.0626556	-0.0496308	-0.0799754	0.0408234	0.250337	-0.077243	1.28314	0.124692	0.0865074	0.12202
KIEL	Gmr#GmA0000015301	NEDD1 isoform X2	nedd1	-0.801573	-0.259423	0.416	0.027675	-0.449957	0.204566	-0.513996	-0.140124	0.724039	0.58316	0.706512	0.718331	0.602088	1.0221	0.654036
KIEL	Gmr#S55477309	NEDD8-like	nedd8	-0.0908534	-0.337996	-0.364012	0.208561	-0.324235	0.105784	-0.190299	0.574111	1.46037	1.1421	1.01188	0.352916	0.654036	0.861448	0.870387
KIEL	Gmr#GmA0000017265	neuronal differentiation 6b	neurod6	0.00563751	-0.0579701	-0.0100637	-0.0299829	-0.133564	-0.0356239	0.0335695	0.0564912	0.00781166	0.290709	0.0644648	1.10408	0.155855	0.0964989	0.0980422
KIEL	Gmr#GmA0000005518	homeobox protein Nkx-3.1 isoform X2	nkx3-1	-0.332278	0.042754	0.236673	0.275262	-0.470927	0.280685	-0.572405	0.234635	0.687335	0.765376	0.667951	0.748796	0.449493	1.2119	0.620601
KIEL	Gmr#GmA0000009658	NLR family CARD domain-containing protein 3-like	nlrc3	0.451662	0.140666	0.0915713	0.141144	0.0995872	-0.0621217	0.407746	0.759991	1.15264	0.955956	0.783142	-0.0840643	0.00563751	-0.200379	0.616835
KIEL	Gmr#GENSCAN00000003298	NLRC3-like	nlrc3	0.0332742	-0.0690147	0.219438	0.344099	0.541828	0.185573	0.564265	-0.407081	-0.164786	-1.00504	-0.615416	-0.827819	-0.60502	-0.563646	-0.540027
KIEL	Gmr#GmA0000019979	NACHT, LRR and PYD domains-containing protein 3-like	nlrp3	0.901311	0.566613	0.0952654	0.627271	0.592049	0.319046	0.475334	-0.531069	-0.24732	-0.434028	-0.575312	-1.13881	-0.683472	0.267948	-0.557778
KIEL	Gmr#GmA0000020104	NACHT, LRR and PYD domains-containing protein 3-like	nlrp3	0.644984	0.550465	0.284194	0.426238	0.443595	0.103612	0.306859	-0.50284	-0.643394	-0.609755	-1.00863	-0.632268	-0.799087	-0.0356239	-0.359521
KIEL	Gmr#Singlet22879	NACHT, LRR and PYD domains-containing protein 3-like	nlrp3	-0.0172093	-0.267835	-0.619178	0.221119	0.355867	-0.499782	-0.316146	0.0304719	-0.524064	-0.434028	-0.685267	-0.259423	-0.210389	-0.49057	-1.07176
KIEL	Gmr#GmA0000019717	NACHT, LRR and PYD domains-containing protein 3-like, partial	nlrp3	0.782397	0.555121	-0.00575927	0.484388	0.594879	0.291592	0.429343	-0.462576	-0.377401	-0.516015	-0.769772	-1.15963	-0.857583	0.12422	-0.488515
KIEL	Gmr#S55459862	nucleoside diphosphate kinase B-like	nme2	0.355313	0.285425	0.295482	0.622154	0.724516	0.580569	0.164076	-0.672652	0.00274373	-0.312665	-0.407081	-0.296311	-0.260628	1.46474	0.466935
KIEL	Gmr#Singlet22198	neurogenic locus notch homolog protein 1-like isoform X4	notch1	0.624377	0.183277	-0.27858	0.60406	0.596623	-0.0976108	0.368477	-0.368489	-0.745022	-0.557778	-1.38128	-0.348232	-0.796598	-0.809826	-0.510962
KIEL	Gmr#GmA0000005504	NADPH oxidase organizer 1b	noxo1	0.0603973	-0.0100637	0.0811558	0.277009	0.306502	0.39138	0.225835	1.21893	1.01508	-0.0648829	1.06281	-0.0426443	-0.0186342	0.130839	0.293359
KIEL	Gmr#GENSCAN00000043623	NRDE2 homolog	nrde2	0.0616013	0.365871	0.780909	0.467134	0.200747	0.652675	0.20573	0.0709665	0.16246	-0.180148	-0.284514	-0.261832	-0.321928	0.00795672	1.61529
KIEL	Gmr#GENSCAN00000050511	nuclear pore complex protein Nup133 isoform X4	nup133	-0.045443	0.0765846	0.0655212	-0.136191	0.023563	-0.051024	0.0383026	0.0301772	0.0617519	0.415422	0.075368	1.49574	0.30561	0.0415656	0.00216567
KIEL	Gmr#GmA0000007356	OTU deubiquitinase 7B	otud7b	-0.0976108	0.0691491	0.175762	0.0762803	-0.0370307	0.0881934	-0.0257376	-0.0214797	0.00173227	0.520149	-0.00863031	1.71643	0.267601	0.0635599	0.161331
KIEL	Gmr#GENSCAN00000036209	Synaptonemal complex protein SC65	p3h4	0.595097	0.0784113	0.821891	0.422559	0.303828	-0.0342157	-0.601221	0.321207	0.0706635	0.620823	-0.761285	0.427789	-0.138814	-1.10232	1.36401
KIEL	Gmr#GENSCAN00000071553	delta-1-pyrroline-5-carboxylate dehydrogenase, mitochondrial	p5cdh	0.0964989	0.266385	0.650182	0.267948	0.181149	0.592484	0.165531	-0.0129262	0.182459	-0.0799754	-0.167358	-0.10165	-0.167358	0.070209	1.12753
KIEL	Gmr#GmA0000003145	serine/threonine-protein kinase PAK 3	pak3	0.0411202	0.0262051	-0.0100637	-0.0690147	-0.00288251	0.00969858	0.0394883	-0.0538064	-0.128293	0.0855886	-0.119024	1.10222	0.0354905	-0.102994	-0.0989585
KIEL	Gmr#GmA0000006294	paired box 5	pax5	-0.0186342	-0.108357	-0.102994	-0.0356239	-0.111031	-0.0648829	-0.119024	-0.0299829	-0.0398403	0.173482	-0.108357	1.16586	0.128156	-0.123004	-0.045443
KIEL	Gmr#GmA0000002387	prefoldin subunit 1	pfdn1	-0.530071	-0.0370307	0.856998	0.908063	0.0216579	0.723563	0.556818	-1.39287	-0.0468403	-0.100305	-0.621993	-0.225275	-0.408168	-0.134878	-0.267835
KIEL	Gmr#GmA0000000431	piggyBac transposable element-derived protein 4-like	pgbd4	-0.0285692	0.120922	0.0460271	0.0105703	-0.0257376	0.0670318	-0.0129262	0.0412687	0.0248835	0.416577	0.0659742	1.74807	0.261189	0.161008	0.111228
KIEL	Gmr#S41362110	piggyBac transposable element-derived protein 4-like	pgbd4	0.474933	-0.62293	-0.561693	-0.641546	-0.0356239	-0.668119	-0.211635	-0.674461	-0.404903	-0.302173	-1.17505	-0.541019	-1.0036	-1.38515	-1.15704
KIEL	Gmr#GmA0000007333	PTB-containing, cubilin and LRP1-interacting protein	pid1	0.431676	0.391191	0.634867	0.66246	0.471529	0.463549	-0.253384	1.25429	-0.601221	0.0222438	0.641379	0.442811	0.200415	0.114504	0.274739
KIEL	Gmr#GmA0000010641	phosphatidylinositol 4,5-bisphosphate 3-kinase catalytic subunit alpha isoform-like	pik3ca	-0.932817	-0.841571	0.215412	0.290533	-0.808179	0.0694519	-0.447844	1.35402	0.423913	1.11591	0.658583	1.58381	0.784384	-0.238787	0.570464
KIEL	Gmr#GmA0000016286	polycystic kidney disease 2	pkd2	-0.732052	-0.725959	0.053344	0.252398	-0.639695	0.120451	-0.181421	1.08743	0.204233	0.85048	0.499606	1.24025	0.493297	-0.133564	0.346298
KIEL	Gmr#GENSCAN00000041383	phospholipase A2-like	pla2	-0.93885	0.263092	-0.293959	0.405643	-0.205393	-0.321928	-0.703987	-0.283329	-0.675364	-0.555816	0.250165	0.267601	-0.0342157	-0.580145	-1.30568
KIEL	Gmr#GmA0000017210	phospholipase A2-like	pla2	-0.794936	0.236164	-0.219091	0.444969	0.02283	-0.324235	-0.601221	-0.196607	-0.475085	-0.633199	0.242635	0.342634	-0.0214797	-0.575312	-1.12565
KIEL	Gmr#GmA0000017225	phospholipase A2-like	pla2	-0.546956	0.251539	-0.134878	0.447328	-0.159629	-0.175045	-0.560715	-0.267835	-0.526069	-0.459432	0.179678	0.224992	-0.045443	-0.395063	-1.02148
KIEL	Gmr#GmA0000012167	phospholipase A and acyltransferase 4-like	plaat4	-0.286881	-0.402722	0.537215	0.3629	-0.181421	0.317966	-0.326537	0.551522	0.175436	0.316169	0.19347	0.445166	0.193305	0.477743	1.24059
KIEL	Gmr#GENSCAN00000038911	Retinoic acid receptor responder 3	plaat4	-0.305679	-0.369606	0.511485	0.327529	-0.197865	0.30187	-0.350497	0.557667	0.183441	0.329885	0.208728	0.474733	0.188529	0.503282	1.26708
KIEL	Gmr#GmA0000005320	placenta-specific gene 8 protein-like	plac8	-0.157044	0.455614	0.112007	0.587489	-0.153157	0.319046	0.0944951	0.0295881	0.101908	0.55385	0.984502	0.701107	0.630617	0.747584	1.14465
KIEL	Gmr#GmA0000010751	tissue-type plasminogen activator-like	plat	-0.627607	-0.348232	0.150561	-0.329985	-0.374066	-0.134878	-0.633199	-0.0648829	0.541198	0.213571	0.564905	0.356606	0.597714	1.07552	1.00549
KIEL	Gmr#S55476995	plasminogen, partial	plg	-0.312665	0.126266	0.0788684	0.374823	-0.186501	0.323191	-0.167358	0.169258	0.282439	0.0573917	-0.16092	-0.299831	-0.302173	0.00853711	1.08896
KIEL	Gmr#GENSCAN00000014431	purine nucleoside phosphorylase	pnp	-0.190299	-0.169925	0.291062	0.0771932	-0.141433	-0.496718	-0.0496308	-0.361768	0.863546	0.700169	0.516429	0.0206331	0.624377	1.36253	0.826745
KIEL	Gmr#GmA0000002870	purine nucleoside phosphorylase-like isoform X1	pnp	0.177719	-0.141433	0.392895	0.244002	-0.276199	-0.750178	0.0150826	-0.404903	1.01363	1.07339	0.459378	0.0626556	0.785626	1.74613	1.00694
KIEL	Gmr#GmA0000011518	proline-rich nuclear receptor coactivator 2	pnrc2	0.129892	-0.00144197	0.230398	0.296013	0.121235	0.378944	0.137965	0.423526	-0.102994	0.359564	0.0297353	1.22162	0.202074	0.0658232	0.63958
KIEL	Gmr#GENSCAN00000003695	DNA-directed RNA polymerase II subunit RPB2-like	polr2b	0.295836	0.399921	0.227861	0.899426	0.426432	0.628608	0.794858	-0.549916	0.159396	0.0539429	-0.998557	-0.176323	-0.309176	-0.529071	-0.0908534
KIEL	Gmr#GmA0000001525	periostin, osteoblast specific factor b	postn	-0.0703893	0.0810032	-0.1137	-0.635058	-0.237564	-0.305679	-0.16221	-0.673556	-0.121679	-1.11703	-0.365133	-0.920674	-0.68437	-0.553852	-0.663572
KIEL	Gmr#F20B2PE02JJV09	serine/threonine protein phosphatase 2A 59 kDa regulatory subunit B' gamma isoform-like	ppp2r5c	-0.601221	-0.666302	0.180495	0.352179	-0.508936	0.13416	-0.254594	1.02679	0.227523	0.729053	0.420434	1.16618	0.508403	-0.166073	0.356606
KIEL	Gmr#GmA0000001526	phosphoserine aminotransferase 1	psat1	-0.604071	0.240418	-0.134878	0.223643	-0.0271541	-0.167358	-0.0593553	-0.0827026	0.088807	0.197269	0.181313	-0.0468403	0.0270868	-0.211635	1
KIEL	Gmr#F20B2PE02HSBS7	proteasome subunit beta type-5-like	psmb5	-0.199123	-0.382944	0.244172	0.477743	0.245711	-0.697774	0.160685	0.160685	0.402397	0.472129	0.562559	0.742507	0.54751	1.0945	0.275612
KIEL	Gmr#GmA0000004387	tyrosine phosphatase receptor type F	ptprf	-0.0758749	-0.409255	-0.760434	-0.327687	-0.606916	-0.784085	-0.799087	-0.27739	-0.269033	0.0948032	-0.314986	0.142895	0.0683926	-0.133564	-1.02361
KIEL	Gmr#S41642836	receptor-type tyrosine-protein phosphatase eta isoform X6	ptprj	-0.426533	0.359564	0.445362	0.419469	0.164884	0.349787	0.140666	0.530322	-0.609755	-0.605968	-0.612588	-0.919149	-0.0717627	-1.03492	0.420627
KIEL	Gmr#GmA0000019187	PWWP domain-containing DNA repair factor 3A-like	pwwp3a	-0.753605	-0.687061	0.0784113	0.18164	-0.621056	0.059946	-0.356144	0.97568	0.108581	0.867226	0.408321	1.27998	0.524708	-0.192825	0.180986
KIEL	Gmr#GmA0000018866	dihydropteridine reductase	qdpr	-0.850399	-0.718088	0.342269	0.173157	-0.586885	0.0127519	-0.883621	0.0957279	0.760724	0.515604	0.993953	0.596187	0.709576	0.906981	1.05859
KIEL	Gmr#GmA0000006169	RAB11 family interacting protein 2 (class I)	rab11fip2	0.0121698	0.264305	0.695956	0.57906	0.0894208	0.534287	0.0619024	0.0294408	0.245711	0.0279691	-0.0100637	-0.10165	-0.147958	0.251367	1.03209
KIEL	Gmr#GENSCAN00000032319	rab11 family-interacting 4A	rab11fip4	0.0566412	-0.137504	0.314015	0.385526	0.317067	0.00259919	0.239055	-0.369606	-0.146655	-0.515006	-1.00288	-0.54201	-0.483364	-0.505891	-0.43082
KIEL	Gmr#GmA0000001862	ras association domain-containing protein 8-like	rassf8	0.0390435	0.273343	0.768568	0.350522	0.104232	0.665203	0.156338	0.116692	0.132894	-0.0648829	-0.181421	-0.128293	-0.199123	0.0387471	1.44222
KIEL	Gmr#Singlet17904	RNA-binding protein 14b isoform X2	rbm14	0.0142081	0.144329	0.581216	0.187707	0.0858948	0.533034	0.166179	0.0693005	0.15859	-0.0468403	-0.16092	-0.134878	-0.15056	0.0437946	1.18508
KIEL	Gmr#F20B2PE02G1GWF	retinol-binding protein 3	rbp3	-0.0593553	0.12312	0.0219508	0.021365	-0.0922074	-0.0299829	-0.0356239	-0.0440443	-0.00575927	0.278934	-0.0229004	1.6707	0.229213	0.117944	0.141939
KIEL	Gmr#GENSCAN00000055127	regulator of G-protein signaling 7-like	rgs7	0.201079	0.209562	0.402207	0.697593	0.452254	-0.0538064	-0.790772	-0.465713	0.210897	0.765621	-0.306846	0.1938	0.510457	-1.168	0.855431
KIEL	Gmr#GmA0000000775	Rh family, C glycoprotein, like 1	rhcg	-0.52306	-0.368489	0.0808506	0.0863542	0.50943	0.430314	0.590745	-1.00144	-0.291604	-0.919149	-0.333424	-0.614474	0.00781166	-0.0786098	-0.52707
KIEL	Gmr#GmA0000014164	RING finger protein 227-like	rnf227	-0.248535	0.111228	0.419276	0.230228	0.671623	0.815022	0.781405	1.15907	0.134794	-0.484396	0.743472	0.0709665	0.182622	0.300093	0.463151
KIEL	Gmr#GENSCAN00000026929	fantom-like	rpgrip1l	-0.630405	-0.671746	0.13416	0.338615	-0.466758	0.164561	-0.246104	1.08375	0.21927	0.769059	0.40316	1.19232	0.446345	-0.134878	0.341354
KIEL	Gmr#S55460116	40S ribosomal protein S3a-like	rps3a	-0.00863031	0.177392	0.0325362	0.125636	-0.0071955	0.0634092	0.0542425	0.0210722	-0.0214797	0.299383	-0.015783	1.62282	0.156498	0.0700575	0.0159576
KIEL	Gmr#GmA0000018261	S100-P-like	s100p	-0.192825	0.3709	0.541618	-0.505891	-0.365133	-0.627607	-0.0690147	0.315989	1.17462	0.668639	0.550465	0.956796	0.392516	1.35402	2.04931
KIEL	Gmr#GENSCAN00000032428	deoxynucleoside triphosphate triphosphohydrolase SAMHD1 isoform X2	samhd1	0.348317	0.798115	0.270034	-0.0257376	-0.171207	0.675996	0.265865	0.037414	0.27439	0.272297	0.795859	0.688962	1.47433	0.0837527	1.06311
KIEL	Gmr#GENSCAN00000019747	deoxynucleoside triphosphate triphosphohydrolase SAMHD1-like, partial	samhd1	1.00723	0.736004	0.5754	0.387223	-0.344828	0.762681	0.538052	0.151522	0.711937	-0.119024	1.04633	0.46037	0.652675	-0.0621217	1.27509
KIEL	Gmr#GmA0000009879	signal peptide, CUB domain, EGF-like 3	scube3	0.522634	0.370527	-0.0799754	0.228537	0.210062	0.102372	0.391569	-0.512985	-0.115033	-0.666302	-0.867106	-1.10098	-0.889863	-1.17377	-0.182692
KIEL	Gmr#GENSCAN00000023953	transport Sec24D-like	sec24d	0.074912	-0.109695	0.346665	0.237864	-0.206643	0.414461	0.119981	0.109981	-0.00575927	-0.129613	-0.329985	-0.0129262	-0.104337	0.188365	1.26292
KIEL	Gmr#GENSCAN00000008060	P-selectin isoform X2	selp	0.032979	0.31079	0.5391	0.237183	0.137965	0.459774	0.110604	0.0359341	0.121392	-0.0100637	-0.0867838	-0.0328061	-0.105678	0.132578	1.11185
KIEL	Gmr#GmA0000017933	selectin P	selp	0.0997418	0.230736	0.596623	0.305253	0.134319	0.475736	0.141303	-0.051024	0.0674852	-0.119024	-0.237564	-0.109695	-0.166073	-0.167358	1.052
KIEL	Gmr#GmA0000019371	sema domain, immunoglobulin domain (Ig), short basic domain, secreted, (semaphorin) 3E	sema3e	-0.041243	0.0223904	-0.0143553	-0.0496308	0	0.00303285	-0.00863031	-0.0827026	-0.0482362	0.32283	-0.0370307	1.13733	0.100051	0.0637107	0.0606982
KIEL	Gmr#GENSCAN00000005409	semaphorin-5B-like protein	sema5b	0.0617519	0.0161035	0.0842114	-0.105678	-0.0243197	-0.0799754	-0.00432161	-0.175045	0.0460271	0.479955	-0.0370307	1.61176	0.315271	0.158429	0.238204
KIEL	Gmr#GmA0000008463	semaphorin-6D isoform X1	sema6d	0.542668	0.251539	-0.0962619	0.401063	0.228368	0.175762	0.378194	-0.627607	-0.107018	-0.813114	-1.09963	-1.32654	-1.20539	-1.40436	-0.0356239
KIEL	Gmr#GmA0000008463_1	semaphorin-6D isoform X3	sema6d	0.589225	0.302582	-0.0370307	0.445951	0.272123	0.211064	0.444576	-0.623867	-0.121679	-0.850399	-1.12565	-1.32941	-1.22095	-1.48852	-0.0384362
KIEL	Gmr#GmA0000008463_2	semaphorin-6D isoform X4	sema6d	0.587706	0.291945	-0.0676387	0.486408	0.273518	0.200084	0.431676	-0.630405	-0.130931	-0.844787	-1.13488	-1.36569	-1.24001	-1.43776	-0.0243197
KIEL	Gmr#GmA0000013886	serpin peptidase inhibitor, clade E (nexin, plasminogen activator inhibitor type 1), member 1	serpine1	-0.186501	-0.306846	-0.232661	-0.343692	-0.326537	0.262919	0.0528949	0.591614	0.855431	0.20141	0.115285	-0.0854247	0.396498	1.16877	0.722848
KIEL	Gmr#GmA0000014891	sialic acid-binding Ig-like lectin 14	siglec14	0.200084	-0.196607	0.266732	0.439481	0.251024	0.726902	0.619049	0.689195	0.683159	0.27631	1.33279	0.781653	1.49208	0.1976	2.06431
KIEL	Gmr#GmA0000018548	sialic acid-binding Ig-like lectin 14	siglec14	-0.9568	-0.408168	-0.197865	-0.353888	0.283843	-0.111031	0.241612	1.04513	1.13479	0.177555	0.874084	0.163591	0.340258	0.450282	0.222801
KIEL	Gmr#GENSCAN00000028318	SLAM family member 9 isoform X3	slamf9	0.147681	0.411195	0.486004	0.961564	0.533242	-0.140124	-0.418999	-0.625738	-1.38847	0.101443	0.524915	-0.285698	-1.35389	0.177229	-0.22404
KIEL	Gmr#GmA0000018672	solute carrier family 16 member 9a	slc16a9	-0.892197	-0.737254	0.250509	0.352363	-0.716332	0.0765846	-0.389567	1.35587	0.376508	1.07582	0.607793	1.55131	0.659267	-0.210389	0.515398
KIEL	Gmr#GmA0000008159	electrogenic sodium bicarbonate cotransporter 4-like isoform X1	slc4a5	0.0297353	-0.409255	0.0685439	-0.154454	0.0131886	-0.157044	0.168285	-0.729444	-0.185232	-1.0321	-0.408168	-1.07519	-0.621056	-0.291604	-0.0114956
KIEL	Gmr#GmA0000013964	mothers against decapentaplegic homolog 4a	smad4	0.0851294	0.310611	0.658583	0.321207	0.186722	0.55131	0.181804	0.0260582	0.174296	-0.15056	-0.246104	-0.214125	-0.24123	0.0972704	1.3827
KIEL	Gmr#GmA0000012520	synaptosomal-associated protein 25-A-like isoform X1	snap25	0.0706635	0.0889604	-0.0593553	-0.0129262	0.0201941	0.0988145	0.0210722	-0.0071955	0.0476664	0.523878	0.0442408	1.75731	0.329885	0.0457292	0.0295881
KIEL	Gmr#GENSCAN00000007212	U1 small nuclear ribonucleoprotein C	snrpc	0.0631077	0.21927	0.53931	0.170881	0.0605477	0.505943	0.120922	-0.00863031	0.11076	0.0270868	-0.149259	-0.0200577	-0.112367	0.0350469	1.03416
KIEL	Gmr#GmA0000020484	suppressor of cytokine signaling 3b	socs3	-0.112367	0.132736	0.681539	0.106094	0.0674852	0.64679	0.289475	0.101753	0.191162	-0.144046	-0.123004	-0.191563	-0.197865	0.0688465	1.23514
KIEL	Gmr#GENSCAN00000045257	transcription factor SOX-5 isoform X6	sox5	-0.00144197	0.127368	0.618827	0.265691	0.0150826	0.531782	0.0508013	-0.0690147	-0.00863031	-0.200379	-0.296311	-0.215368	-0.316146	-0.177599	1.25843
KIEL	Gmr#GENSCAN00000056736	nuclear body protein SP140-like	sp140l	0.0613002	-0.0854247	0.198759	0.000144277	0.226848	-0.231432	0.58316	-0.00144197	0.0525957	-0.458382	-0.533065	-0.265437	-0.164786	-1.04054	-0.751035
KIEL	Gmr#S55471251	sperm acrosome membrane-associated protein 4-like isoform X2	spaca4	-0.0565835	-0.314986	0.0394883	-0.115033	-0.115033	0.309002	0.037414	0.939538	-0.624803	0.79611	0.212066	0.968323	-0.00575927	0.0784113	-1.94711
KIEL	Gmr#S44175749	osteonectin, partial	sparc	-0.15056	0.221119	0.10827	-0.466758	-0.100305	-0.253384	-0.15056	-0.566572	-0.603122	-0.584963	-0.377401	-0.530071	-0.498761	-0.768078	-1.04194
KIEL	Gmr#GENSCAN00000058242	transcription elongation factor SPT5 isoform X2	spt5	0.510046	0.230228	-0.171207	0.240248	0.156016	0.130208	0.369781	-0.529071	-0.112367	-0.822934	-0.788268	-1.23266	-0.980391	-1.31673	-0.252173
KIEL	Gmr#GmA0000016302	CMP-N-acetylneuraminate-beta-galactosamide-alpha-2,3-sialyltransferase 1-like	st3gal1	-0.694212	0.245369	0.326444	0.505124	0.33388	0.579491	-0.35727	0.509225	1.04901	-0.16221	-0.832688	1.38949	-0.737254	0.132894	0.421399
KIEL	Gmr#GmA0000000918_4	CMP-N-acetylneuraminate-beta-galactosamide-alpha-2,3-sialyltransferase 1-like isoform X2	st3gal1	-0.949348	-0.857583	0.176251	0.28437	-0.80488	0.0554414	-0.496718	1.33935	0.426238	1.12375	0.597496	1.57648	0.712173	-0.225275	0.558517
KIEL	Gmr#GmA0000002221	alpha-N-acetylgalactosaminide alpha-2,6-sialyltransferase 2-like	st6galnac2	-0.725087	-0.0799754	0.0232698	-0.200379	-0.364012	-0.285698	-0.285698	1.12942	0.573252	0.445951	0.530739	0.520562	0.571107	0.0403782	0.783142
KIEL	Gmr#GENSCAN00000068692	nesprin-2-like isoform X1	syne2	0.452254	0.0561912	0.384772	0.558092	0.103612	0.79611	0.169745	0.594008	0.417733	1.32409	-0.201634	0.407555	0.278234	-0.792439	0.245882
KIEL	Gmr#GmA0000015524	nesprin-2-like isoform X2	syne2	0.185901	0.300093	0.704159	0.46176	0.20573	0.636885	0.20025	-0.0356239	0.155534	-0.255803	-0.319618	-0.267835	-0.312665	-0.0745054	1.35292
KIEL	Gmr#GmA0000019357	translational activator of cytochrome c oxidase 1	taco1	-0.260628	-0.0243197	-0.157044	-0.27858	-0.271426	-0.219091	-0.214125	-0.0565835	0.0216579	0.551945	0.188036	2.00231	0.386468	0.352547	-0.0482362
KIEL	Gmr#GmA0000000032	TBC1 (tre-2/USP6, BUB2, cdc16) domain family, member 1	tbc1d1	0.0983511	0.229044	0.586406	0.309538	0.144489	0.554909	0.151042	-0.0114956	0.13733	-0.10165	-0.24123	-0.215368	-0.249749	-0.0398403	1.25498
KIEL	Gmr#GmA0000018803	TBC1 domain family member 24-like	tbc1d24	0.521391	-0.464668	-0.798258	-0.0551957	0.729053	-0.271426	-0.56267	-0.510962	-1.30568	-0.138814	-0.271426	-0.120352	0.162622	-0.619178	-1.32077
KIEL	Gmr#GENSCAN00000011971	ATP-dependent RNA helicase TDRD12 isoform X2	tdrd12	-0.175045	0.209395	0.872235	0.517048	0.157625	0.0388953	-0.0813396	-0.577248	0.0357862	-0.519039	-0.938098	-1.08134	-0.8024	-0.860764	-0.627607
KIEL	Gmr#GENSCAN00000011194	transcription factor E2-alpha-like isoform X5	tfap2a	0.165693	0.353469	0.740577	0.576691	0.177229	0.596405	0.0969617	0.0977334	0.21927	-0.202888	-0.435095	-0.250962	-0.410341	-0.00432161	1.94842
KIEL	Gmr#GmA0000009513	transcription factor AP-2 epsilon	tfap2e	-0.0648829	0.266038	0.802889	0.37202	0.0543923	0.768813	0.136062	0.094033	0.131471	-0.0538064	-0.253384	-0.14274	-0.279768	-0.0593553	1.73648
KIEL	Gmr#GmA0000010650	thrombospondin 4a	thbs4	0.279809	-0.679874	-0.963474	-0.124328	-0.303342	-0.870266	-0.801573	-0.146655	-0.49057	-0.273814	0.0316512	0.13622	0.25808	-0.197865	-1.25157
KIEL	Gmr#GmA0000000069	THO complex 2	tho2	0.24127	0.314194	0.402397	0.518701	0.336428	0.489646	0.461164	-0.392867	0.579491	-0.598365	-0.477159	-1.13093	-0.675364	-0.155749	0.285425
KIEL	Gmr#GENSCAN00000008502	thrombospondin type-1 domain-containing protein 7B	thsd7b	-0.0593553	-0.0468403	0.443988	0.793357	0.407555	0.390812	0.0175631	0.203402	0.0849763	-0.24123	-0.183963	-0.255803	-0.0854247	-0.154454	1.06341
KIEL	Gmr#GENSCAN00000029272	toll-like receptor 2	tlr2	0.728574	-0.211635	-0.669027	-0.258217	0.158751	-0.877352	0.0372659	-0.435095	-1.09896	-0.0285692	-0.196607	-0.144046	-0.556797	-0.292782	-1.26724
KIEL	Gmr#GmA0000002092	tumor necrosis factor receptor superfamily member 11A	tnfrsf11a	-0.130931	0	-0.0100637	-0.0468403	-0.0299829	0.0242965	-0.015783	-0.0229004	-0.0129262	0.116066	-0.0662614	1.29301	0.0810032	0.0181473	0.0509507
KIEL	Gmr#GENSCAN00000045742	tumor necrosis factor receptor superfamily member 14-like	tnfrsf14	-0.468844	0.156498	0.0212186	-0.853597	-0.0621217	-0.196607	0.264651	-0.258217	-0.364012	-0.168642	-0.0579701	-0.144046	0.00737657	0.381385	-1.05728
KIEL	Gmr#GmA0000003600	tumor necrosis factor receptor superfamily member 14-like isoform X14	tnfrsf14	0.623265	0.188036	0.474532	-0.303342	0.0430512	0.443399	-0.104337	0.716434	-0.145351	0.247765	0.171856	-0.299831	0.334243	1.26534	-0.116365
KIEL	Gmr#GENSCAN00000005792	tenascin-N-like, partial	tnn	-0.0114956	0.209395	0.0806981	-0.0214797	0.0199016	0.0505024	0.0387471	-0.0186342	0.0399332	0.400682	0.0128975	1.69759	0.341172	0.139236	0.136062
KIEL	Gmr#GmA0000001449	troponin C, slow skeletal and cardiac muscles	tnnc1	0.350706	0.398969	0.0908029	0.607133	0.722848	0.519942	0.14003	-0.258217	0.116848	-0.0243197	-0.200379	-0.151859	-0.136191	1.04931	0.302048
KIEL	Gmr#GmA0000002857	Troponin C, slow skeletal and cardiac muscles	tnnc1	0.843215	0.520356	0.295482	0.723563	0.928512	0.91648	0.275262	-0.517024	0.180822	-0.158337	-0.374066	-0.23634	-0.261832	1.74613	0.80667
KIEL	Gmr#Contig10816	troponin I, slow skeletal muscle-like isoform X1	tnni1	0.690358	0.807175	0.194295	0.991657	0.864071	0.645209	0.0677876	-0.292782	0.227185	-0.368489	-0.362891	-0.306846	-0.231432	2.52782	1.26534
KIEL	Gmr#GmA0000001057	troponin T, cardiac muscle-like	tnnt2	0.279284	0.234465	0.342817	0.736004	0.358639	0.531365	0.112943	-0.479231	-0.0922074	-0.266637	-0.319618	-0.128293	-0.226509	1.76513	0.720945
KIEL	Gmr#GmA0000016942	troponin T type 3a (skeletal, fast)	tnnt3	0.347032	0.48076	0.531573	0.442418	0.478949	0.349235	0.0558912	-0.425459	-0.158337	-0.155749	-0.314986	-0.244887	-0.31034	1.20158	0.109826
KIEL	Gmr#GENSCAN00000033706	troponin T, fast skeletal muscle isoforms-like isoform X14	tnnt3	0.195451	0.242123	0.479351	0.462157	0.461363	0.343366	0.0729379	-0.371838	-0.0745054	-0.0648829	-0.285698	-0.219091	-0.22404	1.07887	0.120137
KIEL	Gmr#GmA0000011393	troponin T, fast skeletal muscle-like isoform X9	tnnt3	0.414845	0.384207	0.260497	0.606254	0.711701	0.649276	0.0966532	-0.303342	0.0423082	-0.051024	-0.286881	-0.145351	-0.22404	1.51005	0.64273
KIEL	Gmr#GmA0000008539	trinucleotide repeat-containing gene 18 protein-like	tnrc18	0.60165	0.254117	-0.0468403	0.455416	0.340075	0.259288	0.465341	-0.715454	-0.132248	-0.90766	-1.17249	-1.45365	-1.32539	-1.49211	-0.041243
KIEL	Gmr#GENSCAN00000072930	torsin-1A-like isoform X2	tor1a	0.310254	-0.255803	0.498383	0.39138	0.169907	0.623265	0.190668	-0.225275	0.304184	-1.38073	1.21927	-0.424385	-0.10165	-0.0786098	-0.189034
KIEL	Gmr#GmA0000003221	torsin-1A-like isoform X2	tor1a	0.278934	-0.215368	0.458386	0.216082	0.139871	0.527408	0.11076	-0.269033	0.326624	-1.23634	0.994816	-0.355016	-0.0313952	-0.00432161	-0.138814
KIEL	Gmr#GmA0000007039	torsin-1A-like isoform X2	tor1a	0.321027	-0.273814	0.453241	0.300804	0.154891	0.605815	0.16942	-0.341417	0.332789	-1.334	0.975113	-0.435095	-0.0854247	-0.045443	-0.157044
KIEL	Gmr#GmA0000007039_1	torsin-1A-like isoform X2	tor1a	0.310611	-0.276199	0.466337	0.313119	0.176577	0.656081	0.192645	-0.326537	0.355867	-1.40817	1.0318	-0.407081	-0.0922074	-0.0524159	-0.171207
KIEL	Gmr#GmA0000007247	tpd52 like 1	tpd52l1	0.026352	-0.00432161	0.000432873	0.125321	-0.0100637	-0.015783	-0.0758749	-0.0114956	-0.126973	0.610433	0.0596453	2.14051	0.475936	0.380258	0.0761282
KIEL	Gmr#GENSCAN00000013557	tumor protein D53 isoform X2	tpd52l1	0.0168331	0.0718761	0.00404521	0.0250302	-0.0854247	-0.0243197	-0.0565835	-0.0257376	-0.115033	0.667722	0.000577193	2.26604	0.396878	0.309002	0.0670318
KIEL	Gmr#GmA0000000022	tryptophan hydroxylase 1b	tph1	0.212233	0.465341	0.88071	0.741059	0.297431	0.650182	0.334243	-0.16221	0.146883	-0.712816	-0.461529	-0.991318	-0.683472	0.00115462	1.49574
KIEL	Gmr#GmA0000013266	tropomyosin 2 (beta)	tpm2	0.6878	0.524708	0.230905	0.691989	0.768813	0.571536	0.0771932	-0.568519	0.111383	-0.041243	0.0209258	-0.214125	-0.265437	2.09851	0.780413
KIEL	Gmr#GmA0000004551	tropomyosin 3	tpm3	0.356051	0.485398	0.213571	0.568324	0.633076	0.730967	0.137965	-0.479231	0.132104	-0.153157	-0.385155	-0.259423	-0.45628	1.47754	0.624822
KIEL	Gmr#GENSCAN00000063535	nucleoprotein TPR-like isoform X1	tpr	-0.0524159	-0.0717627	0.0608487	0.0397849	-0.0827026	0.0901885	0.050353	0.0194628	-0.0717627	0.0865074	-0.0635029	1.05949	0.0475173	-0.120352	0.00592721
KIEL	Gmr#GENSCAN00000067695	nucleoprotein TPR-like isoform X3	tpr	-0.0114956	0.264824	0.698764	0.546667	0.0894208	0.571107	0.0237097	0.0872735	0.238885	0.0206331	-0.0328061	-0.0989585	-0.138814	0.240248	1.11216
KIEL	Gmr#GmA0000006550	tripartite motif-containing protein 16-like	trim16l	0.0594949	-0.648005	-0.927517	0.165531	0.0768889	-0.391768	-0.126973	-0.0356239	-0.327687	-0.303342	-0.360645	0.109359	0.11466	0.26067	-1.04404
KIEL	Gmr#GmA0000001193	E3 ubiquitin-protein ligase TRIM39-like	trim39	-0.164786	-0.35727	0.261016	-0.293959	-0.0071955	-0.668119	0.148001	0.800124	0.383831	0.863546	1.03062	-0.0313952	0.217256	0.33661	0.660178
KIEL	Gmr#GmA0000017427	transient receptor potential cation channel, subfamily M, member 3	trpm3	-0.0229004	0.247423	0.711464	0.378757	0.0932633	0.654036	0.13242	0.104387	0.118414	-0.0854247	-0.221568	-0.192825	-0.214125	0.0289991	1.5412
KIEL	Gmr#GmA0000013115	transient receptor potential cation channel subfamily V member 1-like isoform X2	trpv1	-0.0881416	0.386091	0.607573	0.657218	0.0854355	0.606474	-0.0398403	0.100515	0.229213	0.0400815	-0.116365	-0.189034	-0.284514	0.235314	1.18869
KIEL	Gmr#GmA0000013115_1	transient receptor potential cation channel subfamily V member 1-like isoform X2	trpv1	-0.0440443	0.393274	0.63913	0.683391	0.097116	0.598588	-0.0538064	0.0934172	0.228706	0.0561912	-0.117695	-0.15056	-0.292782	0.236673	1.18508
KIEL	Gmr#GmA0000013115_2	transient receptor potential cation channel subfamily V member 1-like isoform X2	trpv1	-0.0717627	0.375384	0.620157	0.694555	0.0758241	0.579275	-0.0538064	0.0736969	0.211064	0.0353426	-0.14274	-0.169925	-0.329985	0.200913	1.14114
KIEL	Gmr#ENSGMOT00000018112	tetraspanin-15-like isoform X2	tspan15	-0.271426	-0.226509	-0.0786098	-0.0229004	-0.369606	0.050353	0.296545	-0.243669	0.250509	-0.196607	0.104232	-0.015783	-0.22404	0.718331	1.05679
KIEL	Gmr#GENSCAN00000077887	tetraspanin-15-like isoform X2	tspan8	-0.254594	-0.313826	-0.0143553	-0.16092	-0.541019	0.0470701	0.241782	-0.194087	0.359749	-0.00432161	0.0437946	0.265865	-0.0935602	0.858567	1.05319
KIEL	Gmr#GmA0000020227	tetraspanin-8	tspan8	-0.0342157	-0.42975	-0.738119	0.248793	-0.0229004	-0.49057	-0.643394	0.0926478	-0.264236	-0.0384362	0.179351	0.387412	0.351627	0.877261	-1.06695
KIEL	Gmr#GENSCAN00000014289	Tetraspanin-9	tspan9	0.342086	-0.499782	-0.630405	-0.104337	-0.729444	-0.231432	0.328616	1.11154	0.181804	-0.226509	-0.173767	0.939538	0.886833	0.655172	0.464146
KIEL	Gmr#S41390229	titin-like	ttn	0.113567	0.2624	-0.0370307	0.0405266	0.274564	0.116692	0.592049	-0.937344	-0.649845	-1.26903	-0.847195	-1.60312	-0.734655	-0.517024	0.0107156
KIEL	Gmr#S41467429	thymidine phosphorylase-like isoform X2	tymp	0.719519	0.182622	-0.326537	-0.312665	0.226172	-0.133564	0.103767	0.70228	1.03653	0.289651	0.330792	-0.347099	-0.0962619	0.375572	0.608672
KIEL	Gmr#F20B2PE01AUAO9	unc-80 -like	unc80	-0.0129262	0.225329	-0.0621217	-0.0143553	-0.0676387	0.196277	0.0688465	-0.0285692	-0.0482362	0.599462	0.0449848	2.33716	0.400873	0.217088	0.0934172
KIEL	Gmr#S43501462	up-regulator of cell proliferation-like	urgcp	0.667722	-0.27023	-0.643394	-0.10165	-0.21661	0.71762	-0.0949116	0.897275	1.29124	-0.442545	0.718331	0.580138	1.21056	0.448705	1.20324
KIEL	Gmr#GmE091117i06999	synaptobrevin-like isoform X1	vamp7	-0.265437	-0.396159	-0.372952	-0.403813	-0.388465	-0.380729	-0.464668	1.58035	-0.359521	0.87382	0.410045	0.711701	-0.520045	-0.617298	0.579491
KIEL	Gmr#GmA0000013865	vasodilator stimulated phosphoprotein b	vasp	-0.37629	-0.217851	0.898888	0.168447	-0.564622	0.310075	-0.727703	-0.237564	0.506763	0.674383	1.07339	0.682464	0.393653	0.721896	1.03712
KIEL	Gmr#GENSCAN00000015271	Vacuolar protein sorting-associated protein 26B	vps26b	-0.463622	-0.100305	0.55703	0.128156	-0.145351	0.461363	-0.292782	0.197269	0.735283	0.21927	0.289651	0.0822246	0.0446872	0.214742	1.03416
KIEL	Gmr#GENSCAN00000046113	V-set domain-containing T-cell activation inhibitor 1-like isoform X2	vtcn1	0.105628	-0.077243	-0.21661	-0.676267	0.297786	0.672313	-0.27262	1.10594	0.210229	-0.669027	-0.276199	0.233108	-0.121679	0.0858948	0.537424
KIEL	Gmr#ENSGMOT00000009821	vesicle transport through interaction with t-SNAREs homolog 1A isoform X4	vti1a	-0.570463	-0.0593553	0.642955	0.197931	-0.16221	0.284546	-0.204141	0.0730897	0.718569	0.116536	0.827769	0.439481	0.111851	0.872499	1.08835
KIEL	Gmr#GmA0000014291	WD repeat and FYVE domain-containing protein 3 isoform X1	wdfy3	-0.609755	-0.240009	0.622821	0.297431	-0.102994	0.527616	0.00636186	-0.104337	0.727141	0.169096	0.156498	0.0851294	0.141621	0.41062	1.14274
KIEL	Gmr#GmA0000000008	serine/threonine-protein kinase WNK4-like isoform X2	wnk4	-0.217851	-0.343692	0.388544	0.353469	-0.0356239	-0.0384362	-0.100305	0.583593	0.379132	1.18475	0.416385	0.891375	0.874084	0.259288	0.756087
KIEL	Gmr#GmA0000011863	telomerase Cajal body protein 1	wrap53	-0.109695	0.135269	-0.0299829	0.00984383	-0.00863031	0.258253	-0.0186342	0.184589	0.385149	0.822911	0.0834469	2.56832	0.430898	0.299205	0.28736
KIEL	Gmr#GENSCAN00000007691	zinc finger BED domain-containing protein 5-like	zbed5	0.657218	-0.149259	-0.577248	-0.207893	0.209895	-0.75873	0.053344	-0.356144	-1.0827	0.0134798	-0.149259	-0.109695	-0.451013	-0.212881	-1.12499
KIEL	Gmr#GmA0000014437	ribonuclease ZC3H12D	zc3h12d	0.706512	0.425075	0.0886536	0.336063	0.401444	0.229721	0.470329	-0.263034	-0.0129262	-0.899949	-0.133564	-1.11303	-0.872632	-1.04684	-0.0662614
KIEL	Gmr#GENSCAN00000033174	zinc finger E-box-binding homeobox 1-like isoform X1	zeb1	0.0515487	0.346848	0.795358	0.47694	0.0906493	0.663831	0.105939	0.179025	0.278234	-0.0867838	-0.340277	-0.167358	-0.327687	0.0371179	2.15714
KIEL	Gmr#GmA0000002909	zinc finger homeobox protein 3	zfhx3	0.121549	-0.190299	-0.404903	-0.0398403	-0.130931	-0.458382	-0.396159	-0.445727	-0.695103	-0.0551957	-0.645241	0.105318	-0.123004	-1.09491	-0.62293
KIEL	Gmr#ENSGMOT00000020154	zinc finger FYVE domain-containing protein 9-like	zfyve9	0.13005	0.300448	0.682001	0.365128	0.146244	0.531782	0.156981	-0.0100637	0.150721	-0.0758749	-0.141433	-0.120352	-0.212881	0.0697547	1.10563
KIEL	Gmr#GENSCAN00000036076	Zinc finger MYM-type protein 1	zmym1	0.319946	0.882571	-0.00575927	0.548143	0.122177	0.0638615	0.469929	0.48661	-0.438293	1.45759	0.229382	0.545824	0.221455	-0.326537	0.646338
KIEL	Gmr#GENSCAN00000010112	Zinc finger protein 3	znf3	0.617277	0.298318	-0.347099	0.576045	0.64273	-0.146655	-0.077243	0.411004	1.13733	0.0522964	-0.0621217	0.0911103	0.147362	-0.123004	0.552791
KIEL	Gmr#GmA0000012893	zinc finger protein 423	znf423	-0.510962	-0.602172	0.12926	0.340623	-0.486457	0.131471	-0.0799754	1.05919	0.201576	0.775219	0.440459	1.12595	0.468132	-0.0813396	0.265345
KIEL	Gmr#GmA0000020502	comitin-like	---NA---	-0.0962619	0.0371179	0.0638615	-0.524064	-0.168642	0.205896	-0.253384	0.433818	1.05319	0.682233	-0.123004	0.509019	0.261016	0.546667	1.15457
KIEL	Gmr#GENSCAN00000024597	glycosylated lysosomal membrane protein	---NA---	0.268122	0.296545	0.291415	0.749038	0.423526	0.515192	0.103302	-0.479231	-0.175045	-0.27858	-0.377401	0.0490091	-0.121679	1.3065	0.413692
KIEL	Gmr#GmA0000016613_1	oocyte zinc finger protein XlCOF6.1-like	---NA---	0.00882739	0.223643	0.662689	0.425075	0.086967	0.570679	0.0696033	0.0149368	0.0909566	-0.151859	-0.335712	-0.202888	-0.319618	0.0420111	1.62727
KIEL	Gmr#GmA0000001326	pepsin A-like	---NA---	0.180168	-0.428678	-0.391768	0.292299	-0.510962	0.310432	-0.254594	-0.27739	-0.495695	-0.00144197	-0.410341	-0.584	0.363642	0.403924	-1.07519
KIEL	Gmr#F20B2PE02H89K5	Regulator of rDNA transcription protein 15	---NA---	0.0289991	0.02283	0.230059	0.354391	0.00853711	0.0904957	0.017125	0.243318	0.158429	-0.125651	-0.159629	-0.102994	-0.154454	0.0359341	1.00058
KIEL	Gmr#GmA0000014973	serine/threonine-protein phosphatase with EF-hands 2-like	---NA---	0.128472	0.335335	0.716671	0.463151	0.228368	0.662004	0.107803	0.0655212	0.328978	-0.0881416	0.0248835	-0.183963	-0.250962	0.046772	1.4568
KIEL&GDA	Gmr#GmA0000000942	long-chain-fatty-acid--CoA ligase ACSBG2-like isoform X1	acsbg2	-0.78576	-1.01935	-0.828632	-0.187768	-0.627607	-0.978196	-1.2302	0.211565	1.06371	0.231922	0.676457	0.699466	0.892446	0.726663	0.254289
KIEL&GDA	Gmr#GENSCAN00000004076	aerolysin-like protein	aep1	-2.16768	-1.24123	-1.852	-0.797428	-1.13225	-0.194087	0.0383026	0.616614	0.596841	1.18017	0.446541	1.4434	1.51705	1.32988	-0.163499
KIEL&GDA	Gmr#GENSCAN00000014900	aerolysin-like protein	aep1	-2.14568	-1.66175	-1.98039	-1.25399	-1.32769	-0.595504	0.646112	0.416962	0.622821	0.999711	0.445951	1.33279	1.89808	1.53032	-0.0257376
KIEL&GDA	Gmr#GENSCAN00000036535	aerolysin-like protein	aep1	-2.07793	-1.95457	-2.32625	-0.708408	-0.960512	-0.550901	0.223812	-0.253384	-0.0071955	0.719994	-0.249749	1.2709	1.31079	1.09727	-0.465713
KIEL&GDA	Gmr#GENSCAN00000046363	aerolysin-like protein	aep1	-2.14372	-1.61447	-1.91342	-1.27143	-1.29983	-0.580145	0.644758	0.482372	0.598806	1.00578	0.465341	1.30686	1.90347	1.56022	0.0560412
KIEL&GDA	Gmr#GENSCAN00000057640	aerolysin-like protein	aep1	-2.33199	-2.29572	-2.42519	-1.67536	-1.50437	-0.90381	0.11466	0.183114	0.358084	1.05469	0.0478156	1.40087	1.64386	1.65699	0.181968
KIEL&GDA	Gmr#GENSCAN00000060509	aerolysin-like protein	aep1	-2.30042	-1.9279	-2.52582	-1.73335	-1.66221	-0.838347	0.589876	0.542038	0.84218	1.40125	0.424688	1.39593	1.92522	1.8044	-0.197865
KIEL&GDA	Gmr#GENSCAN00000061084	aerolysin-like protein	aep1	-2.11003	-1.50538	-1.86592	-1.1157	-1.21785	-0.512985	0.619271	0.451859	0.700873	1.0619	0.471129	1.30294	1.89164	1.52949	0.00911773
KIEL&GDA	Gmr#GENSCAN00000067708	aerolysin-like protein	aep1	-2.41873	-1.16672	-1.64893	-0.530071	-0.593593	-0.230203	-0.158337	-0.1137	0.508814	1.07704	0.129103	1.49736	1.5454	0.666347	-0.316146
KIEL&GDA	Gmr#GENSCAN00000072279	aerolysin-like protein	aep1	-2.3048	-2.37934	-2.4359	-1.75104	-1.52005	-0.975263	0.0854355	0.14401	0.330792	1.03091	0.00158784	1.3474	1.59902	1.62149	0.143213
KIEL&GDA	Gmr#GENSCAN00000077518	aerolysin-like protein	aep1	-2.01114	-1.43616	-1.9501	-1.08678	-1.36233	-0.506907	0.0516982	0.778432	0.88071	1.34997	0.583376	1.2849	1.84011	1.6425	-0.343692
KIEL&GDA	Gmr#GmA0000004967	aerolysin-like protein	aep1	-2.41684	-1.13356	-1.93093	-1.64985	-1.36905	-0.637842	0.0564912	0.446738	1.00549	1.37932	0.0169791	1.28947	0.997982	1.24229	-0.487486
KIEL&GDA	Gmr#GmA0000004967_1	aerolysin-like protein	aep1	-2.57749	-1.614	-2.45943	-2.03703	-0.0426443	-0.704872	0.198427	0.292652	0.807932	1.48439	-0.16221	1.44615	1.07309	1.22196	-0.776525
KIEL&GDA	Gmr#GmA0000010408	aerolysin-like protein	aep1	-2.15023	-2.67672	-2.33285	-2.74696	-2.59646	-0.896078	0.943971	0.797363	0.43733	0.0834469	0.43226	1.7117	1.28384	2.64747	0.290886
KIEL&GDA	Gmr#GmA0000013739	aerolysin-like protein	aep1	-2.30422	-2.98987	-2.92884	-1.88986	-1.90304	-1.27858	0.453834	0.417733	-0.109695	0.166503	0.0600964	1.47233	1.3876	2.0315	0.214073
KIEL&GDA	Gmr#GmA0000016987	aerolysin-like protein	aep1	-1.75018	-1.63599	-2.12466	-1.32366	-1.31788	-0.393965	0.198924	0.466736	0.658128	0.897275	0.492079	0.903468	0.924673	1.72071	0.0611497
KIEL&GDA	Gmr#GmA0000016987_1	aerolysin-like protein	aep1	-2.16157	-1.926	-2.47405	-1.58496	-1.49672	-0.799916	0.667722	0.478145	0.6333	1.02826	0.474933	1.37407	1.8725	1.84788	-0.0579701
KIEL&GDA	Gmr#ENSGMOT00000008258	A-kinase anchor protein 12	akap12	-1.03069	-0.453122	1.49452	0.306323	-0.651683	0.775713	-0.9115	0.142576	1.10191	0.211899	0.733843	0.442222	0.592049	0.96917	1.66383
KIEL&GDA	Gmr#GENSCAN00000066307	arachidonate 15-lipoxygenase B-like	alox15b	-0.507921	0.651541	-0.1137	0.387034	1.17592	0.91376	1.44536	0.36829	0.0616013	-0.137504	-0.288063	-1.22466	0.211398	-0.0440443	0.82521
KIEL&GDA	Gmr#S43496210	angiogenin-like	ang	0.117005	-0.305679	2.11154	-0.0342157	-0.290424	0.0909566	1.08743	0.285776	-0.655352	-0.249749	-0.125651	-1.56218	-0.228973	1.13797	-0.342555
KIEL&GDA	Gmr#GENSCAN00000033085	AP-1 complex subunit sigma-1A-like	ap1s1	0.678765	0.0597957	1.3876	0.864071	-0.0243197	0.0397849	0.502464	-0.432959	1.2029	0.12926	0.133369	0.291239	0.603621	0.468132	0.446345
KIEL&GDA	Gmr#GENSCAN00000033787	60 kDa lysophospholipase isoform X3	aspg	4.08878	3.3586	0.106249	1.72356	1.52658	0.131787	1.71312	0.0177091	-0.0384362	3.27509	1.06915	0.190668	-0.146655	-0.0786098	0.389489
KIEL&GDA	Gmr#GENSCAN00000076467	60 kDa lysophospholipase-like	aspg	2.01159	1.50758	-0.263034	0.622376	0.583809	-0.151859	0.594879	0.0262051	-0.123004	1.65063	0.587489	-0.21661	-0.0786098	0.0310614	0.230228
KIEL&GDA	Gmr#GENSCAN00000077144	60 kDa lysophospholipase-like	aspg	2.82521	2.00173	-0.120352	0.942584	0.754869	-0.138814	0.819343	0.110293	-0.0100637	2.09604	0.829819	0.123277	0.0346036	0.165046	0.38628
KIEL&GDA	Gmr#GmA0000010298	60 kDa lysophospholipase-like isoform X1	aspg	1.43401	1.20623	-0.230203	0.448509	0.411004	-0.370722	0.635764	0.023563	0.183277	1.51499	0.677841	-0.240009	0.190997	-0.132248	0.238204
KIEL&GDA	Gmr#GmA0000002977	60 kDa lysophospholipase-like isoform X2	aspg	2.57949	2.2109	-0.041243	1.1156	0.926591	-0.0607392	1.02239	0.135745	0.176251	2.27579	0.854649	0.335335	0.175925	0.0768889	0.528032
KIEL&GDA	Gmr#GENSCAN00000003653	sodium/potassium-transporting ATPase subunit alpha-2-like, partial	atp1a2	-0.505891	-0.897628	-0.750178	-0.649845	-0.695103	-1.13422	-0.777367	0.093879	0.0285576	-0.311503	0.0779544	-0.109695	0.324094	-0.317304	-1.02574
KIEL&GDA	Gmr#GmA0000003521	sarcoplasmic/endoplasmic reticulum calcium ATPase 1	atp2a1	1.08988	0.452451	0.392137	0.815529	0.958196	0.851782	0.325178	-0.588805	0.11466	-0.378512	-0.483364	-0.333424	-0.332278	1.6827	0.851261
KIEL&GDA	Gmr#Singlet23402	ataxin-10 isoform X3	atxn10	-0.181421	1.34593	0.105008	-0.0342157	-0.306846	0.0808506	0.621488	0.790859	0.496142	1.12281	-0.313826	0.609112	-0.217851	0.702985	0.395549
KIEL&GDA	Gmr#S55462462	barrier-to-autointegration factor-like	banf1	0.783638	0.0531943	1.30151	0.00505829	2.3496	-0.380729	0.735283	-0.83996	-0.0299829	0.0997418	0.321567	0.182131	-0.345964	-1.77989	0.408321
KIEL&GDA	Gmr#GENSCAN00000055270	barrier-to-autointegration factor-like isoform X1	banf1	-0.50284	1.20158	0.797363	-0.533065	1.0318	-0.715454	-0.878137	-1.81065	-1.24001	0.0481139	-0.831877	-1.50894	-0.992768	-2.20289	0.245027
KIEL&GDA	Gmr#S43501120	apoptosis regulator BAX-like	bax	-1.52005	-1.15769	-0.598365	-0.731183	-0.614474	-0.529071	-0.704872	0.864071	1.17169	1.61176	1.14976	0.900772	1.90023	0.146563	1.31905
KIEL&GDA	Gmr#GENSCAN00000058820	Bloom syndrome protein homolog	blm	-1.17887	-1.36401	0.00173227	0.712646	0.484187	0.429343	-0.0172093	0.119354	0.825466	-1.04264	0.335153	-0.199123	-0.163499	0.281036	0.14003
KIEL&GDA	Gmr#GmA0000010761	Bloom syndrome protein homolog	blm	-0.164786	0.291239	-0.397255	-0.481299	0.121079	-1.20789	0.864596	0.313656	-0.512985	-0.400538	0.190174	0.571536	1.01304	-0.129613	-0.0908534
KIEL&GDA	Gmr#GmA0000010772	Bloom syndrome protein homolog	blm	-1.50741	-1.84559	-1.67175	0.188858	0.377257	-0.181421	-0.158337	-0.332278	1.62149	-0.499782	0.965784	-0.123004	0.0831412	-0.467801	0.570464
KIEL&GDA	Gmr#GENSCAN00000064145	Bloom syndrome protein homolog isoform X1	blm	-0.119024	0.457791	-0.60027	-1.02857	0.388733	-2.336	1.28139	0.839596	-0.791606	-0.737254	0.421593	0.846584	1.67346	-0.327687	0.147681
KIEL&GDA	Gmr#GmA0000013063	Bloom syndrome protein homolog isoform X2	blm	-1.59455	-1.426	0.38289	0.391191	0.142099	-0.0935602	-0.0551957	-0.337996	0.33825	-0.533065	1.33061	-0.176323	0.291769	1.41043	0.0341603
KIEL&GDA	Gmr#GmA0000012988_1	Bloom syndrome protein homolog isoform X2	blm	-1.6893	-2.07929	-0.782409	-0.24732	0.323733	-1.68482	-0.0962619	0.14417	1.63801	-0.374066	2.06492	-0.524064	0.365314	-0.0648829	0.234805
KIEL&GDA	Gmr#GmA0000015841	Complement component 1, r subcomponent	c1r	-0.200379	-0.015783	0.855954	1.24366	0.386846	0.905629	0.96804	0.728335	1.0743	0.585756	0.541408	0.680382	0.0411202	0.188693	0.00404521
KIEL&GDA	Gmr#GENSCAN00000045609	caspase-1-like isoform X2	casp1	-0.800745	0.179515	-1.05797	-0.015783	-0.919149	-1.1137	-0.54893	-0.762987	-0.989866	-1.17632	-0.756169	-0.594549	-0.84318	-1.00144	-0.854395
KIEL&GDA	Gmr#Singlet29164	caspase-1-like isoform X3	casp1	-1.08406	1.99194	0.136062	0.0696033	0.578198	-0.503858	0.0935711	-0.382944	-0.0908534	0.674383	1.06311	0.249308	1.22028	0.560856	0.409278
KIEL&GDA	Gmr#GmA0000016710	caspase 3, apoptosis-related cysteine peptidase b	casp3	2.86986	0.562985	-0.0129262	0.75877	2.14369	0.0846703	0.641829	-0.0186342	1.29796	0.199421	0.0978878	1.01829	0.170881	0.12926	0.179515
KIEL&GDA	Gmr#GmA0000003217	cathelicidin 1	cathl1	0.0449848	-0.37629	0.446738	1.00839	1.73504	-0.119024	0.0650684	1.33971	0.114972	0.655172	0.539729	0.0558912	0.152484	0.185245	1.00752
KIEL&GDA	Gmr#Singlet2240	E3 ubiquitin-protein ligase Hakai-like	cbll1	-0.72334	-0.205393	-0.231432	0.164399	-0.706641	-1.0314	-1.88362	-0.402722	0.121235	0.791358	-0.481299	1.19034	0.665432	1.56149	0.389489
KIEL&GDA	Gmr#S55476230	monocyte chemotactic protein 1B-like	ccl2	-0.799087	-0.674461	-0.696884	-1.07451	-1.14666	-1.51753	-0.9115	-1.20539	-0.578214	-0.815575	0.1976	0.267774	0.0865074	0.879914	0.237354
KIEL&GDA	Gmr#Singlet26423	CD59 glycoprotein-like	cd59	-0.280956	-0.470927	1.05469	0.0500543	0.789112	1.32916	-0.418999	1.2348	1.38383	1.31761	0.382137	1.24229	-0.0949116	0.204233	0.50943
KIEL&GDA	Gmr#Singlet29792	CD59 glycoprotein-like	cd59	1.11404	-1.49672	-1.31846	-0.857583	-1.59024	-1.66403	-0.438293	-0.978928	-1.40163	-0.0786098	0.203236	-1.39342	-0.105678	0.806417	-0.496718
KIEL&GDA	Gmr#GmA0000019534	CCAAT/enhancer-binding protein beta-like	cebpb	0.562772	0.118257	0.58208	-0.0313952	0.822911	0.802638	1.11779	1.5782	0.877791	-0.66175	0.102992	-0.202888	-0.115033	0.70934	0.439676
KIEL&GDA	Gmr#GmA0000003274_1	ceramide synthase 4b	cers4	-0.140124	-0.267835	-0.748461	-0.587845	-0.633199	-0.432959	-1.17377	-0.0426443	0.495125	0.834699	0.326805	1.1367	0.27439	0.986216	-0.217851
KIEL&GDA	Gmr#GENSCAN00000064598	collagen alpha-1(X) chain	col10a1	-0.953079	-1.24306	-0.301002	-0.519039	-0.881273	-0.40163	-0.609755	0.256528	0.710992	0.152484	0.77152	0.376508	1.17592	0.562133	0.206229
KIEL&GDA	Gmr#GmA0000020539	collagen alpha-1(X) chain-like	col10a1	-0.568519	-1.24123	-0.718964	-0.498761	-0.889863	-0.713696	-0.397255	-0.109695	0.356421	-0.704872	0.0245899	-0.111031	0.229721	-0.0271541	-1.00504
KIEL&GDA	Gmr#GmA0000011116	collagen, type X, alpha 1a	col10a1	-0.561693	-1.22712	-0.713696	-0.498761	-0.863938	-0.735522	-0.375178	-0.0922074	0.325178	-0.718088	0.044836	-0.102994	0.23226	0.00897255	-1.0115
KIEL&GDA	Gmr#GmA0000013567	coronin, actin binding protein, 1A	coro1a	-1.29337	-0.623867	0.559367	-0.343692	-0.58111	0.0668806	-0.967906	0.512925	1.48358	0.548354	0.86171	0.352916	0.870915	1.00462	1.87356
KIEL&GDA	Gmr#GmA0000009085	cytochrome c oxidase subunit 7A2, mitochondrial	cox7a2	0.0139168	0.134794	0.291945	1.14816	-0.0935602	0.567682	-0.137504	0.726663	0.121235	0.263438	-0.467801	0.160363	-0.0827026	1.36253	0.452846
KIEL&GDA	Gmr#Contig5935	C-X-C motif chemokine 10-like	cxcl10	0.718094	0.745648	-0.917623	-1.0115	-0.507921	-1.12168	-0.49774	0.178535	-0.244887	-0.784923	0.0652193	-1.43189	-0.462576	-0.0524159	0.128787
KIEL&GDA	Gmr#GmA0000001871	desmin	des	1.72499	0.891643	1.15618	1.29832	1.51128	1.34154	0.39973	-0.413594	-0.0186342	-0.336855	-0.563646	-0.273814	-0.319618	1.77794	0.876201
KIEL&GDA	Gmr#GmA0000003749	endonuclease domain-containing 1 protein-like	endod1	-1.21599	-1.06488	1.0386	1.21726	2.31905	0.294066	1.8329	-0.455229	-2.4489	-3.36177	-3.09356	-0.447844	-1.62901	-1.67401	-2.7205
KIEL&GDA	Gmr#GmA0000019364	endonuclease domain-containing 1 protein-like	endod1	-0.407081	-0.341417	1.02151	0.0820718	-0.105678	-0.566572	0.0193166	-1.3846	-1.00648	-1.28511	-0.974529	-0.799087	-1.01721	-1.06764	-1.04754
KIEL&GDA	Gmr#S41456422	fatty acid-binding protein, heart-like	fabp1	-0.459432	0.335881	0.994528	0.685245	1.0619	1.87303	1.29477	-1.17121	-1.12102	0.402779	-0.878137	0.685245	0.537634	0.175599	0.0488599
KIEL&GDA	Gmr#F20B2PE01ADWQR	FAM111A-like isoform X2	fam111a	1.30793	0.681076	0.822911	-0.045443	0.966348	1.76415	0.742989	1.09296	-0.0370307	0.1938	0.225498	-0.840765	0.486812	0.0279691	0.408129
KIEL&GDA	Gmr#GmA0000020219	FAM111A-like isoform X2	fam111a	0.516223	0.775219	0.659723	-1.18333	0.875143	2.04216	0.594008	2.96353	0.150881	1.1818	0.553003	-0.951588	0.010861	-0.694212	0.329703
KIEL&GDA	Gmr#GENSCAN00000048755	IgGFc-binding protein-like	fcgbp	-0.159629	0.124063	-0.494672	-0.196607	-1.00432	-0.112367	0.0515487	-0.43189	-0.155749	-0.554834	-0.707525	-0.491597	-0.654436	-1.57483	-0.334568
KIEL&GDA	Gmr#GmA0000006475	IgGFc-binding protein-like	fcgbp	-0.525067	-0.0551957	-0.547943	-0.389567	-1.24123	-0.309176	-0.00432161	-0.356144	0.22011	-0.554834	-0.46048	-0.340277	-0.336855	-1.1137	-0.0745054
KIEL&GDA	Gmr#GmE091117i13429	formin-like protein 3 isoform X1	fmnl3	0.206395	-0.125651	-1.11703	-0.325386	-0.500802	-1.17951	-0.748461	-0.230203	-0.584963	0.383831	-0.505891	0.410812	0.150081	-0.387363	-1.08406
KIEL&GDA	Gmr#GENSCAN00000071537	fibronectin-like	fn1	0.862759	3.01392	0.0143539	-0.0257376	0.4856	2.08498	-0.124328	-1.75745	-0.890641	-1.0115	-1.76469	-0.0565835	-1.19535	0.99137	0.078716
KIEL&GDA	Gmr#GENSCAN00000001025	Golgi membrane protein 1 isoform X1	golm1	-1.73812	-1.86315	0.351443	-1.19849	-0.696884	-1.12565	-0.885184	-2.27947	-1.34312	-1.76171	-1.17632	-0.352759	-1.33514	-0.863146	-1.37295
KIEL&GDA	Gmr#GENSCAN00000010998	gasdermin-E	gsdme	-0.894527	-0.851999	-0.647084	-1.20289	-0.524064	0.324094	0.114348	-1.37573	-0.538041	0.261362	-0.377401	0.21927	0.24127	0.966348	0.0696033
KIEL&GDA	Gmr#GENSCAN00000012945	gasdermin-E	gsdme	-1.31441	-0.667211	-0.325386	-0.951588	-0.288063	0.685014	-0.157044	-1.00216	-0.290424	0.361416	-0.432959	0.143213	0.213906	1.24503	0.144329
KIEL&GDA	Gmr#ENSGMOT00000008920	interferon-induced very large GTPase 1-like	gvinp1	1.29477	1.70604	1.18705	0.951485	1.4387	-0.0976108	0.327167	0.121863	-1.19093	0.477141	-1.13291	-0.217851	-0.549916	-0.551885	0.0513992
KIEL&GDA	Gmr#ENSGMOT00000010512	interferon-induced very large GTPase 1-like	gvinp1	1.36401	1.81756	1.26639	0.989363	1.41812	0.111228	0.380446	0.179515	-1.1635	0.59706	-1.11036	-0.130931	-0.54893	-0.498761	0.0147911
KIEL&GDA	Gmr#ENSGMOT00000014986	interferon-induced very large GTPase 1-like	gvinp1	2.69713	3.40034	2.46753	0.121863	3.25567	-1.83066	0.0418626	1.65109	1.30543	3.25567	0.255839	0.771274	1.09019	-0.634129	1.13733
KIEL&GDA	Gmr#F20B2PE02I6GUX	interferon-induced very large GTPase 1-like	gvinp1	1.44654	3.24605	1.28455	0.706041	2.49574	-0.951588	0.21625	0.168933	0.00375589	0.776207	0.796611	-0.10165	1.6398	0.105008	0.996254
KIEL&GDA	Gmr#F20B2PE02ITBNT	interferon-induced very large GTPase 1-like	gvinp1	0.532199	0.442026	1.55258	1.83393	0.0762803	0.406598	0.437135	2.20956	-0.414677	-0.507921	-0.556797	-0.441483	0.288417	-0.248535	1.01567
KIEL&GDA	Gmr#GmE091117i08758	interferon-induced very large GTPase 1-like	gvinp1	0.946472	2.49655	1.05799	0.00955335	1.82982	2.09974	0.656763	0.221791	-0.492622	1.11622	-1.10568	0.946472	0.462157	0.480559	-0.1137
KIEL&GDA	Gmr#S41452599	interferon-induced very large GTPase 1-like	gvinp1	0.628831	2.23447	-0.182692	0.0313562	-0.168642	1.75682	0.0325362	-1.4844	-0.535058	-1.06281	-1.09424	-0.120352	-1.28924	0.692455	-0.00863031
KIEL&GDA	Gmr#GENSCAN00000003276	interferon-induced very large GTPase 1-like isoform X3	gvinp1	1.20025	1.71076	0.291592	-0.187768	1.10998	0.437721	0.334789	-1.38073	-1.65627	-1.15056	-1.68032	-0.632268	-1.29396	-0.444667	-0.804054
KIEL&GDA	Gmr#GENSCAN00000006984	interferon-induced very large GTPase 1-like isoform X3	gvinp1	1.8365	2.24948	0.653355	-0.115033	1.38045	0.576906	0.450084	-1.25399	-1.53506	-0.75873	-1.64754	-0.302173	-1.04963	-0.297485	-0.899176
KIEL&GDA	Gmr#GENSCAN00000034454	interferon-induced very large GTPase 1-like isoform X3	gvinp1	1.2512	1.80945	0.230398	-0.157044	1.17397	0.453044	0.233447	-1.3173	-1.69777	-1.03492	-1.76341	-0.584963	-1.23879	-0.39835	-0.784085
KIEL&GDA	Gmr#GmA0000000626	heterogeneous nuclear ribonucleoproteins A2/B1-like	hnrnpa2b1	-0.784923	1.16942	0.334607	-0.0370307	-0.366252	-0.697774	-0.501821	0.1938	-0.0827026	0.551099	0.657673	1.06643	0.337156	0.683159	0.585323
KIEL&GDA	Gmr#ENSGMOT00000022342	interferon alpha-inducible protein 27-like protein 2A	ifi27l2a	-2.29924	-0.556797	-1.29278	-1.16479	-1.00216	-1.27441	-1.72334	-1.43723	-0.0662614	0.279809	-0.691534	-0.0867838	-1.1635	-0.219091	-0.186501
KIEL&GDA	Gmr#GmA0000000345	interleukin 1b	il1b	-0.214125	0.136854	0.240248	-0.321928	0.738168	0.563412	1.53032	1.48843	0.354206	-0.0935602	0.914032	0.0808506	0.0904957	0.239226	0.48338
KIEL&GDA	Gmr#GmA0000017088	interleukin-22	il22	0.537634	0.482573	0.402397	0.746616	1.00144	0.452846	0.396119	1.50063	1.0145	-0.0468403	1.33825	0.000577193	-0.0229004	-0.532068	-0.116365
KIEL&GDA	Gmr#GmA0000017108	interleukin-22	il22	0.57906	0.742265	0.511896	0.983076	1.42701	0.548143	0.458783	1.71928	1.28209	-0.155749	1.54835	-0.100305	-0.116365	-0.878137	-0.178874
KIEL&GDA	Gmr#GmA0000018781	interferon regulatory factor 2-binding protein 2	irf2bp2	0.257045	-1.12234	-0.660837	-1.2558	-0.594549	-1.21661	-1.50995	1.31797	-1.56706	-0.312665	0.828025	0.19446	0.307573	0.156498	0.0839056
KIEL&GDA	Gmr#GmA0000000661	interferon-inducible GTPase 5-like	irgc	1.08528	-1.83026	-1.47457	-0.425459	-1.41684	-0.200379	0.47293	0.438894	-1.08882	0.571322	0.447918	0.885233	-0.176323	-0.14274	0.92221
KIEL&GDA	Gmr#GmA0000000661_3	interferon-inducible GTPase 5-like	irgc	1.63532	-0.201634	-0.408168	-0.319618	-0.769772	-0.0100637	-0.22404	0.85022	-0.266637	-0.195348	-0.0114956	0.728813	0.818834	0.121079	1.0221
KIEL&GDA	Gmr#GENSCAN00000026664	interferon stimulated gene 15-2	isg15	0.447525	0.253429	-1.27977	-1.09085	-0.725087	-0.810649	-0.130931	0.220782	1.12627	0.146883	0.58208	-0.591679	-0.235114	0.655853	0.85909
KIEL&GDA	Gmr#GmA0000019748	potassium inwardly rectifying channel subfamily J member 15	kcnj15	-0.159629	-0.7433	-1.05033	0.325178	0.176414	-0.136191	-0.195348	-0.171207	-0.683472	-0.0565835	-0.178874	0.274041	0.419855	0.46037	-1.19975
KIEL&GDA	Gmr#GENSCAN00000002225	keratin, type I cytoskeletal 13-like	krt13	0.252398	1	-0.109695	-0.793272	-1.22157	-1.26484	0.0738487	-1.03562	0.113879	-0.519039	0.114348	0.229721	-0.102994	0.448312	0.481163
KIEL&GDA	Gmr#GENSCAN00000070550	keratin, type I cytoskeletal 13-like	krt13	0.0123153	-0.969381	-0.10165	-0.819668	-1.20602	-1.2302	0.0746082	-1.02928	0.177719	-0.464668	0.123277	0.201908	-0.0440443	0.342817	0.509635
KIEL&GDA	Gmr#GmA0000011411	keratin, type I cytoskeletal 13-like	krt13	-0.151859	0.0400815	0.313836	-0.475085	-0.849599	-1.04124	-1.06626	-0.62854	-0.827006	-0.37629	-0.291604	-0.145351	0.734323	1.00202	0.747827
KIEL&GDA	Gmr#GmA0000012970	keratin, type I cytoskeletal 13-like isoform X1	krt13	-0.916859	-0.95977	-0.0172093	-0.850399	-1.33628	-1.22219	-0.128293	-1.05242	0.105473	-0.290424	0.09866	0.547299	0.0951113	-0.479231	0.490456
KIEL&GDA	Gmr#GmA0000008652	keratin, type I cytoskeletal 18-like	krt18	-1.2455	0.892178	0.654263	-0.154454	-0.0496308	0.981936	0.965503	0.206229	-0.296311	-0.587845	0.334425	-1.30976	-0.427606	-0.733788	0.657445
KIEL&GDA	Gmr#S41581291	LINE-1 type transposase domain-containing 1	l1td1	1.00029	0.146723	-0.279768	0.192315	0.519321	0.0895743	0.560217	0.400111	0.121235	-0.741575	-0.528071	-0.437228	-0.457332	-1.14731	-0.625738
KIEL&GDA	Gmr#GENSCAN00000076925	beta-galactoside-binding lectin-like	lgals1	-1.14535	1.56576	1.10749	-1.3471	-0.0285692	1.95624	2.29548	0.561281	1.12218	-0.405992	0.751951	1.26188	0.459179	1.91648	2.61176
KIEL&GDA	Gmr#GmA0000000697	lecithin retinol acyltransferase b, tandem duplicate 2	lratb.2	0.547299	1.80541	1.13163	1.07735	0.623487	1.4434	1.20257	0.19446	-0.334568	0.636661	-0.117695	0.392516	0.0738487	-0.0200577	1.60384
KIEL&GDA	Gmr#GENSCAN00000003289	mediator of RNA polymerase II transcription subunit 30 isoform X2	med30	-0.303342	-1.26183	-0.479231	-0.848798	-0.348232	-1.88557	0.16246	0.415422	-0.0214797	-1.09559	-0.629473	-0.624803	-0.420078	-0.936591	-0.551885
KIEL&GDA	Gmr#GmA0000018983	macrophage-expressed gene 1 protein	mpeg1	1.2348	-0.121679	0.404878	-0.982583	-0.367371	-0.686164	-0.691534	-0.24123	1.34117	-0.181421	0.437135	-0.70044	0.671164	0.694555	0.471329
KIEL&GDA	Gmr#GmA0000010274	myeloid-specific peroxidase	mpo	0.0994326	-0.296311	0.226679	0.227692	0.882039	-0.650765	1.07795	-0.280956	0.902929	-0.355016	2.25429	-0.333424	1.32554	0.396308	-0.593593
KIEL&GDA	Gmr#GENSCAN00000034815	melatonin receptor type 1B-B-like	mtnr1b	0.858044	0.475936	-0.555816	-0.285698	1.06431	-0.6107	0.516636	-0.39835	-0.473008	0.0817664	-0.421156	0.0676364	-0.260628	-0.852798	-1.07929
KIEL&GDA	Gmr#GmA0000011333	mucin-2-like	muc2	-0.799916	0.617941	2.27439	0.170232	2.26882	0.152965	1.75195	-2.09963	-1.73205	-2.2854	-2.2966	-1.26604	-0.549916	-2.14405	-1.6173
KIEL&GDA	Gmr#S44175919	mucin-5AC-like	muc5ac	0.27282	-0.16221	-1.08814	-0.0894982	-0.320773	0.456999	-0.0635029	-0.509949	-0.35727	0.236843	-1.419	0.566186	-0.138814	-0.471968	-0.164786
KIEL&GDA	Gmr#S55480593	mucin-5AC-like isoform X1	muc5ac	0.0949572	0.826745	0.624377	0.00101024	1.13131	1.47113	2.37034	0.57583	0.149601	-1.53754	0.977384	-1.37796	-0.531069	-0.824564	-0.46048
KIEL&GDA	Gmr#Contig12617	mucin-5AC-like, partial	muc5ac	0.667263	0.21625	0.209395	1.01188	1.20224	0.487824	0.735043	-0.768925	0.323011	-0.595504	-0.530071	-0.60502	-0.249749	-1.16157	-0.133564
KIEL&GDA	Gmr#GENSCAN00000043608	musculoskeletal embryonic nuclear protein 1 isoform X1	mustn1	0.895932	1.05559	0.940368	0.88071	1.09912	0.914575	0.34795	-0.474047	-0.0398403	-0.526069	-0.051024	-0.520045	-0.753605	1.1933	0.432649
KIEL&GDA	Gmr#GmA0000015700	myosin heavy chain, fast skeletal muscle-like	myh3	1.94175	1.26015	0.91648	1.57175	1.29938	0.463151	0.277009	-0.831067	0.050353	-0.180148	-0.851999	-0.317304	-0.974529	2.71407	1.50635
KIEL&GDA	Gmr#GmA0000003030	myosin-7-like	myh7	1.01042	0.735043	0.174947	1.0499	1.16488	0.794107	0.197765	-0.586885	0.0874268	-0.237564	-0.494672	-0.311503	-0.407081	1.21056	0.756818
KIEL&GDA	Gmr#GmA0000001561	myosin regulatory light chain 10	myl10	0.911858	0.782149	0.336246	1.0523	1.07795	1.00839	0.234975	-0.882056	0.180822	-0.386259	-0.638769	-0.564622	-0.549916	2.43129	1.33097
KIEL&GDA	Gmr#GENSCAN00000023164	myb-related transcription factor, partner of profilin-like	mypop	2.56576	0.65449	0.283316	2.24674	-0.146655	0.562559	-0.302173	0.494516	-0.627607	-1.14339	-0.771463	-1.09491	-0.510962	-1.23573	-0.624803
KIEL&GDA	Gmr#GENSCAN00000043534	myb-related transcription factor, partner of profilin-like	mypop	2.94453	0.912945	0.579491	2.69059	0.0210722	0.977384	-0.295135	0.0635599	-1.0165	-1.42975	-1.09288	-1.49825	-1.1177	-1.8472	-0.950842
KIEL&GDA	Gmr#S41419132	adenain	---NA---	0.298318	1.07765	0.187379	0.977952	0.91376	1.3827	0.678996	-0.108357	-1.10568	-0.16221	-0.511974	-0.304511	-0.35727	-0.448901	-0.0370307
KIEL&GDA	Gmr#GENSCAN00000020116	aerolysin-like protein	aep1	-2.10467	-1.24001	-1.70487	-0.85997	-1.0165	-0.447844	0.618606	0.459576	0.735524	1.08651	0.591614	1.32662	1.86723	1.36438	-0.0703893
KIEL&GDA	Gmr#GmA0000020329	bryoporin-like	---NA---	-1.26664	-2.26063	-1.41251	-1.0552	-1.50589	-0.793272	-1.71765	0.174947	-0.421156	-1.09626	0.859876	0.156177	-0.217851	-1.15056	0.694788
KIEL&GDA	Gmr#S43496631	DELTA-thalatoxin-Avl1a-like	---NA---	-1.3978	-0.715454	-2.05693	-1.1884	-0.728574	-0.944858	-0.794104	-0.707525	1.63801	0.554061	-0.0690147	0.637109	-1.09153	-0.232661	0.49147
KIEL&GDA	Gmr#GENSCAN00000052649	fast skeletal myosin heavy chain, partial	---NA---	1.3603	0.802638	0.626602	1.02738	1.07248	0.472729	-0.0243197	-0.669934	-0.0200577	-0.0398403	-0.604071	-0.244887	-0.54498	1.66933	0.698764
KIEL&GDA	Gmr#GENSCAN00000011452	heat shock 70 kDa protein-like	hsp70	0.0158117	-0.112367	-0.175045	1.57906	-0.249749	0.819343	0.645209	-1.22033	1.11967	-2.00899	-0.116365	0.328254	-1.03844	-1.89259	0.27666
KIEL&GDA	Gmr#S55465376	hypothetical protein	---NA---	-0.482332	-0.173767	-1.97049	-0.770618	-1.20351	-0.948601	-2.67491	2.86145	1.84373	0.0897278	-0.126973	1.31545	2.96917	4.04501	-0.38405
KIEL&GDA	Gmr#Contig12822	hypothetical protein BSL78_10980	---NA---	1.69199	0.199587	0.81426	0.233447	-0.314986	-1.35558	-0.0356239	0.309896	-0.560715	0.128156	-0.191563	-0.196607	-0.738119	1.04454	-0.205393
KIEL&GDA	Gmr#S55471984	hypothetical protein D9C73_003568	---NA---	1.88577	0.114816	0.752923	-0.317304	0.600555	0.557242	0.583809	0.24366	-0.35727	-0.413594	0.288241	-0.178874	-0.171207	-1.07039	-0.944858
KIEL&GDA	Gmr#GENSCAN00000048247	hypothetical protein EPR50_G00132470	---NA---	0.662689	0.8879	0.774725	1.80138	0.280159	-0.196607	-0.626673	2.59946	0.564478	0.499402	1.29548	1.16036	0.208394	3.26119	0.546878
KIEL&GDA	Gmr#GENSCAN00000008251	immunoglobulin light chain L1 region J-C 10.3, partial	---NA---	-0.0426443	-0.530071	-0.340277	-0.60502	-0.0257376	-1.24001	0.0980422	0.872499	0.481969	1.02063	0.871707	0.263092	1.06854	0.196112	0.41677
KIEL&GDA	Gmr#ENSGMOT00000001536	immunoglobulin light chain, partial	---NA---	0.0937251	-0.483364	-0.41792	-0.646163	0.234126	-1.29278	0.400682	0.853866	0.470929	0.684086	0.924125	0.00303285	1.03771	0.174296	0.469729
KIEL&GDA	Gmr#GENSCAN00000008800	immunoglobulin light chain, partial	---NA---	0.0811558	-0.43189	-0.455229	-0.60027	0.22516	-1.32423	0.406025	0.863021	0.503691	0.679227	0.908334	0.018878	1.13226	0.173319	0.47915
KIEL&GDA	Gmr#GENSCAN00000014710	immunoglobulin light chain, partial	---NA---	0.0354905	-0.508936	-0.50284	-0.688852	0.122334	-1.4049	0.336246	0.928237	0.516636	0.747827	0.947028	0.0430512	1.21257	0.190174	0.48459
KIEL&GDA	Gmr#GENSCAN00000016731	immunoglobulin light chain, partial	---NA---	0.0380063	-0.487486	-0.500802	-0.714575	0.166179	-1.419	0.346115	0.888702	0.509841	0.70322	0.906981	-0.0285692	1.14656	0.173807	0.45799
KIEL&GDA	Gmr#GENSCAN00000019025	immunoglobulin light chain, partial	---NA---	0.130839	-0.41684	-0.39835	-0.547943	0.198924	-1.32769	0.438307	0.852303	0.461363	0.668868	0.895395	0.0168331	1.1594	0.175925	0.503691
KIEL&GDA	Gmr#GENSCAN00000024340	immunoglobulin light chain, partial	---NA---	0.00433459	-0.438293	-0.370722	-0.640621	0.145286	-1.28036	0.324816	0.837017	0.411963	0.657445	0.870651	0.0715728	1.04961	0.168771	0.520769
KIEL&GDA	Gmr#GENSCAN00000034908	immunoglobulin light chain, partial	---NA---	0.0679388	-0.498761	-0.509949	-0.696884	0.144808	-1.43242	0.325359	0.923578	0.518701	0.746374	0.956796	0.0582927	1.19265	0.196442	0.462952
KIEL&GDA	Gmr#GENSCAN00000043676	immunoglobulin light chain, partial	---NA---	0.094033	-0.49057	-0.422233	-0.632268	0.144489	-1.41576	0.343366	0.863284	0.515604	0.723087	0.905359	-0.045443	1.14274	0.145605	0.451267
KIEL&GDA	Gmr#GENSCAN00000043815	immunoglobulin light chain, partial	---NA---	-0.0426443	-0.57918	-0.561693	-0.52306	-0.0200577	-1.26123	0.231413	0.883103	0.435378	0.746374	0.781901	-0.00288251	1.0619	0.0279691	0.443007
KIEL&GDA	Gmr#GENSCAN00000072291	immunoglobulin light chain, partial	---NA---	0.13622	-0.358396	0.0241497	-0.441483	0.165208	-1.31092	0.305253	1.07674	0.460965	0.644984	0.875672	-0.0867838	1.07826	0.0998964	0.496549
KIEL&GDA	Gmr#Singlet27745	immunoglobulin light chain, partial	---NA---	0.256183	-0.372952	-0.0299829	-0.499782	0.164723	-1.0827	0.244172	0.793857	0.324274	0.73889	0.752923	0.0785637	1.10905	0.175599	0.608232
KIEL&GDA	Gmr#GmA0000005454	intestinal mucin-like protein	---NA---	-0.715454	0.599462	2.08192	0.149121	2.12658	0.154249	1.67577	-2.13652	-1.7433	-2.27262	-2.32682	-1.28451	-0.617298	-2.14372	-1.61871
KIEL&GDA	Gmr#GmA0000020072	L-rhamnose-binding lectin CSL2-like	---NA---	0.3893	-1.16864	0.711937	0.392326	0.501443	-0.474047	-0.535058	0.291239	0.984217	-0.225275	0.454032	1.03091	0.683854	0.410428	0.752437
KIEL&GDA	Gmr#GENSCAN00000044146	L-rhamnose-binding lectin SML-like isoform X2	---NA---	-1.06212	1.08559	1.41735	1.10532	0.501239	0.472129	1.60779	0.218263	0.021365	0.680151	1.39062	1.21491	0.751708	-0.23634	0.882039
KIEL&GDA	Gmr#GmA0000017208	mannose-specific lectin-like	---NA---	-0.492622	-3.08423	-0.132248	-0.124328	-1.27739	-0.746743	-1.36457	-1.23634	1.22499	0.196773	-0.463622	0.0721794	-0.0593553	-1.82944	0.815783
KIEL&GDA	Gmr#GENSCAN00000043552	MHC class I antigen, partial	---NA---	-1.03281	0.419469	-0.0384362	-0.323082	0.155695	-0.196607	0.503487	-0.552869	-0.275007	0.146084	0.245198	-0.710173	0.731685	-1.07656	-0.49057
KIEL&GDA	Gmr#Contig6004	---NA---	---NA---	0.232599	0.439285	0.465341	1.14592	0.880179	0.507173	0.84918	-0.822934	-1.05589	-1.0635	-0.826193	-0.69332	-0.232661	-0.235114	-0.23634
KIEL&GDA	Gmr#ENSGMOT00000022559	---NA---	---NA---	-2.33685	-0.639695	-1.3471	-1.14274	-1.01792	-1.31383	-1.52055	-1.25217	0.00636186	0.243147	-0.696884	-0.0881416	-1.09559	-0.109695	-0.255803
KIEL&GDA	Gmr#F20B2PE02I2QEQ	---NA---	---NA---	1.44654	-1.08066	-0.821302	-0.283329	-0.0551957	0.182786	-0.480265	-0.0285692	1.00607	-0.180148	-0.703987	0.131313	-0.651683	-1.04893	-0.284514
KIEL&GDA	Gmr#GENSCAN00000004636	---NA---	---NA---	0.558942	-0.00144197	-0.0538064	0.447918	0.989363	1.82113	1.66337	-0.808179	-0.138814	-1.89025	-1.37629	-1.41522	-0.832688	-0.692427	0.734803
KIEL&GDA	Gmr#GENSCAN00000043048	---NA---	---NA---	0.0414171	1.58944	0.264305	0.785875	1.20823	0.410428	0.355867	-0.248535	-0.230203	-0.329985	-0.499782	0.196773	0.0981966	-0.189034	-1.05172
KIEL&GDA	Gmr#GENSCAN00000053907	---NA---	---NA---	1.07978	1.26569	1.58294	1.7051	1.94953	1.8365	1.33643	-0.0356239	2.16359	-0.0731347	2.73697	2.92577	2.05829	-1.12961	2.29265
KIEL&GDA	Gmr#GENSCAN00000065962	---NA---	---NA---	1.46674	0.364013	1.62371	0.261535	0.297431	0.19413	0.0793256	-0.742437	0.514985	-0.575312	-1.14535	-0.695103	-0.621993	-0.679874	-0.248535
KIEL&GDA	Gmr#S41385138	---NA---	---NA---	2.70557	0.483581	0.29814	-0.306846	0.805913	1.03682	2.31761	-2.27501	-1.73769	-2.40218	-2.724	-2.37323	-2.49031	-2.03703	1.28736
KIEL&GDA	Gmr#S41387584	---NA---	---NA---	0.64318	-0.674461	-1.27381	-0.0662614	0.000432873	0.236333	0.127526	0.0460271	-0.105678	0.372206	-0.651683	0.511074	0.730488	0.0114425	-1.03351
KIEL&GDA	Gmr#S41390369	---NA---	---NA---	1.14592	0.305788	-0.177599	0.371086	0.250852	0.0602469	0.246567	-0.818032	-1.00935	-0.788268	-1.01792	-0.920674	-0.633199	-0.935083	-0.882056
KIEL&GDA	Gmr#S41391549	---NA---	---NA---	0.108114	1.65063	0.272472	-1.90149	0.357529	-0.738119	1.33315	-0.309176	-0.273814	-0.434028	-1.83552	0.585107	-0.149259	0.228875	-0.894527
KIEL&GDA	Gmr#S41399400	---NA---	---NA---	0.601431	0.151683	-1.13619	0.0150826	0.218934	-0.90766	0.00781166	-0.751035	-0.528071	-0.173767	-0.725959	-0.104337	-0.167358	-0.664483	-1.26784
KIEL&GDA	Gmr#S41416757	---NA---	---NA---	-1.14209	-0.972325	0.26067	0.322469	-0.871844	0.0371179	-0.724214	1.67024	0.516842	1.37183	0.845546	1.98679	1.02738	-0.328836	0.592484
KIEL&GDA	Gmr#S41418210	---NA---	---NA---	-0.286881	-0.504875	-0.507921	0.174784	-0.772308	-0.657183	-1.09491	0.730967	0.57025	1.28104	1.018	1.56448	0.698529	0.762926	-0.0285692
KIEL&GDA	Gmr#S41419119	---NA---	---NA---	-0.823749	0.671853	2.1805	0.439481	2.17592	0.150401	1.58511	-1.37016	-1.55876	-1.98441	-1.59455	-1.4916	-0.78073	-1.82863	-0.949348
KIEL&GDA	Gmr#S41434528	---NA---	---NA---	-0.0200577	0.262227	0.145925	0.340806	1.03239	0.5391	1.65199	0.0487106	0.208228	-1.16736	0.0201941	-0.0524159	-0.495695	0	0.136854
KIEL&GDA	Gmr#S41453643	---NA---	---NA---	-0.306846	-0.52707	0.151522	0.41677	1.2723	0.608452	0.937049	-1.07793	-0.614474	-0.674461	-0.459432	-0.509949	0.0472192	-0.480265	-0.9568
KIEL&GDA	Gmr#S41453775	---NA---	---NA---	3.24605	-0.443607	1.71786	0.937602	1.25017	0.962969	1.42857	0.742265	1.40202	2.18311	-0.568519	1.64115	0.585756	-0.543991	1.95232
KIEL&GDA	Gmr#S41454211	---NA---	---NA---	1.2969	-0.0949116	0.343	-0.0100637	1.37295	1.73745	1.70604	0.375384	-0.620117	-1.17313	0.011588	-0.648926	-0.350497	-0.657183	-0.404903
KIEL&GDA	Gmr#S41455459	---NA---	---NA---	1.0616	0.162945	0.672083	0.160363	1.38647	2.03268	1.75098	1.40125	-0.158337	-0.944858	0.00129901	-0.27262	0.0522964	-0.323082	0.0779544
KIEL&GDA	Gmr#S41467115	---NA---	---NA---	0.262227	0.281386	-2.19598	-2.34454	-1.00216	0.804904	-0.852798	-0.598365	2.57605	-0.0962619	0.0340126	0.466536	0.19909	2.04513	0.9703
KIEL&GDA	Gmr#S41580476	---NA---	---NA---	1.82879	0.0481139	0.119354	-0.810649	0.236164	1.26639	2.14114	-1.67446	-1.58688	-2.46545	-3.00917	-2.33971	-1.76299	-1.50029	1.55809
KIEL&GDA	Gmr#S41589172	---NA---	---NA---	0.974262	0.621488	1.02856	0.794607	1.4937	1.36587	1.37109	1.22331	0.308109	-0.861558	0.0394883	0.0500543	-0.333424	-0.0731347	-0.221568
KIEL&GDA	Gmr#S41644259	---NA---	---NA---	-3.50208	-1.32826	-0.872632	-1.20602	-0.856787	-2.51248	-0.93885	-0.463622	0.503282	-0.499782	-0.503858	0.247423	-0.27262	0.978236	-1.26963
KIEL&GDA	Gmr#S43498402	---NA---	---NA---	0.648824	0.236673	-0.590722	-1.02219	-0.167358	-1.60928	0.026352	0.692455	1.18836	0.352916	0.395929	1.16101	0.899426	-0.144046	0.108892
KIEL&GDA	Gmr#S43504599	---NA---	---NA---	0.505533	1.07127	-0.292782	1.30579	-0.493647	0.450676	0.187214	0.454625	0.381198	0.344099	0.300448	0.142258	1.22938	0.466935	0.981936
KIEL&GDA	Gmr#S44180027	---NA---	---NA---	0.509635	0.0165412	1.00723	0.71596	0.257735	0.490051	0.181477	0.643405	0.416	1.04484	0.385526	0.565332	0.434988	0.240248	0.970582
KIEL&GDA	Gmr#S50148474	---NA---	---NA---	0.925495	0.630841	1.23413	0.876466	0.47333	1.41812	0.788863	0.095882	0.0527453	-0.129613	-0.230203	-0.362891	-0.621993	0.213571	1.89325
KIEL&GDA	Gmr#S55459328	---NA---	---NA---	0.284019	0.192975	1.6246	-0.0328061	0.452254	-0.673556	-0.342555	1.52243	-0.146655	0.284194	1.00694	0.280159	0.834185	0.347582	0.947584
KIEL&GDA	Gmr#S55464033	---NA---	---NA---	-0.159629	-0.699552	-0.676267	0.282088	-0.465713	-0.650765	-1.03844	0.0242965	-0.291604	0.437135	0.442418	0.595751	0.437916	0.21073	-1.03422
KIEL&GDA	Gmr#S55464106	---NA---	---NA---	0.259288	-0.762987	-1.14274	-0.100305	0.158751	-0.132248	0.0165412	-0.596458	-0.662661	-0.141433	-0.775683	-0.0867838	0.202572	-0.425459	-1.0072
KIEL&GDA	Gmr#S55464725	---NA---	---NA---	-0.116365	-0.625738	-0.258217	-0.117695	-0.508936	-0.530071	-1.09559	1.22837	0.0437946	0.471929	0.377444	0.684782	0.46953	0.344831	-1.48697
KIEL&GDA	Gmr#S55466533	---NA---	---NA---	0.0418626	-0.671746	-1.17185	0.0699061	-0.760434	-1.00504	-0.849599	-0.293959	-0.204141	0.0537932	-0.479231	0.130997	0.0165412	-0.594549	-1.16414
KIEL&GDA	Gmr#S55467012	---NA---	---NA---	1.52201	0.206229	0.221455	0.372954	1.16974	1.63891	1.34373	0.855954	0.853866	-1.13619	-0.178874	-0.336855	0.172506	0.266038	0.553214
KIEL&GDA	Gmr#S55467462	---NA---	---NA---	-1.01293	0.30365	-0.217851	-2.13849	-0.741575	0.190009	0.334971	0.404114	-1.89064	0.592919	0.0946491	0.722134	-0.154454	-1.42385	0.883901
KIEL&GDA	Gmr#S55470056	---NA---	---NA---	-0.388465	-1.03703	-0.683472	0.352363	-0.399445	-0.869477	-1.1903	0.177882	1.244	0.454822	0.620601	1.08131	1.01159	0.843992	0.130839
KIEL&GDA	Gmr#S55471744	---NA---	---NA---	0.414845	1.10315	0.00245467	0.568324	-0.230203	0.739131	-0.583038	0.838048	-0.932817	-0.197865	-0.166073	0.761213	2.98393	0.518288	1.3452
KIEL&GDA	Gmr#S55476640	---NA---	---NA---	1.39593	-1.36345	-1.29101	-0.575312	0.0974247	-0.379621	-0.0922074	0.46037	-1.01721	-0.200379	-0.269033	0.356421	0.190174	-0.500802	-0.387363
KIEL&GDA	Gmr#S55479793	---NA---	---NA---	1.80945	-1.07998	1.37071	0.8855	0.348684	2.13163	1.00173	1.2348	0.0997418	1.11716	1.10439	-0.540027	-0.119024	1.89647	0.140666
KIEL&GDA	Gmr#GENSCAN00000009273	---NA---	---NA---	0.129734	-0.24732	-0.0648829	1.34008	-0.175045	0.420434	0.384207	-0.560715	0.455614	-1.20727	-0.00432161	0.412731	-0.903038	-1.21847	0.0150826
KIEL&GDA	Gmr#GENSCAN00000011422	---NA---	---NA---	0.167312	0.102837	-0.295135	0.0199016	1.11904	-0.339137	0.678534	1.70698	-0.678973	0.0443896	-0.709291	-1.36905	1.07006	-1.73075	-0.399445
KIEL&GDA	Gmr#GENSCAN00000017550	---NA---	---NA---	0.0584429	0.522634	-0.0398403	0.722134	-0.0840643	1.28244	-0.212881	0.100824	-0.0356239	1.10191	0.108581	0.287184	0.0518477	-0.157044	0.044836
KIEL&GDA	Gmr#S41389196	---NA---	---NA---	0.866963	-0.159629	0.00781166	-0.173767	0.67761	1.18705	-0.56267	-0.285698	-0.0426443	1.28983	-1.0165	0.48217	0.0852824	-0.280956	0.0929555
KIEL&GDA	Gmr#Singlet24271	---NA---	---NA---	-1.68885	-0.292782	0.746374	0.717857	0.573896	0.979658	-0.182692	0.471329	1.31905	-0.0662614	-1.14731	-1.48852	0.645661	0.550254	0.83908
KIEL&GDA	Gmr#GENSCAN00000074174	neoverrucotoxin subunit beta-like	---NA---	1.74565	0.582728	1.01275	-1.0321	0.013043	-0.138814	1.95568	-0.446786	-1.08134	0.57906	-0.73292	-0.704872	-0.292782	2.25567	-0.828632
KIEL&GDA	Gmr#GENSCAN00000006479	piscidin-1 precursor	---NA---	-0.729444	-0.560715	-0.524064	-0.41792	-1.86631	-0.0071955	-0.892197	0.841404	1.22702	0.979658	0.736004	0.769059	1.18902	1.90509	0.727857
KIEL&GDA	Gmr#GmE091117i07455	pol-like protein	---NA---	1.14912	0.228199	0.204233	0.2411	0.350706	0.387034	1.01072	-1.11437	-1.13027	-1.13159	-1.60975	-1.17121	-1.16221	-1.36513	0.419855
KIEL&GDA	Gmr#GENSCAN00000012774	polyubiquitin-like	---NA---	1.05319	0.46933	-0.674461	-0.765535	-0.453122	-0.350497	0.24127	0.527824	1.59466	0.394032	0.610653	-0.400538	0.183277	1.00405	0.986216
KIEL&GDA	Gmr#GmA0000008734	polyubiquitin-like	---NA---	1.28279	0.706747	-0.849599	-0.513996	-0.341417	-1.05728	0.258943	0.384019	1.36216	0.30187	0.252742	-0.309176	-0.271426	0.879648	1.04513
KIEL&GDA	Gmr#GENSCAN00000059155	rCG40478, isoform CRA_c	---NA---	0.940645	-0.102994	0.836501	-0.178874	0.190339	1.27823	1.05799	-0.518031	-0.516015	-0.595504	-0.258217	-1.10635	-0.929791	0.790359	1.96522
KIEL&GDA	Gmr#S55476872	selection and upkeep of intraepithelial T-cells protein 3-like isoform X3	---NA---	-1.11703	-0.599318	-1.18967	-1.43776	-1.4489	-0.582074	-1.20289	-0.145351	0.654036	0.196277	0.450676	-0.518031	0.57497	1.10346	0.459576
KIEL&GDA	Gmr#GENSCAN00000009479	stonustoxin subunit alpha-like	---NA---	0.887633	-1.29866	-1.01721	-0.149259	0.770043	-0.279768	-1.8168	0.245711	-0.00863031	2.03091	0.144967	-0.0496308	0.44183	-0.351628	0.820107
KIEL&GDA	Gmr#GENSCAN00000048522	stonustoxin subunit alpha-like	---NA---	1.54498	-0.269033	0.870124	-0.324235	0.4935	0.690125	-0.312665	1.25223	0.075064	-0.660837	0.0588937	-0.706641	-0.340277	-0.941106	-0.123004
KIEL&GDA	Gmr#S43500785	stonustoxin subunit beta-like isoform X2	---NA---	-1.7137	1.31545	0.105473	0.845287	-1.94373	1.20058	1.41273	3.01625	-0.324235	-1.19787	0.427983	1.79336	1.53868	-0.954569	3.98759
KIEL&GDA	Gmr#S41368648	transposase element L1Md-A101/L1Md-A102/L1Md-A2	---NA---	0.185901	2.11967	0.00839199	1.88843	2.02915	1.98736	0.326805	0.870387	-0.745883	-1.08406	0.946472	0.428178	0.308823	-1.16928	-0.392867
KIEL&GDA	Gmr#GENSCAN00000003354	ubiquitin carboxyl-terminal hydrolase creB-like	---NA---	-1.72028	-0.168642	0.733363	1.3603	-0.840765	-0.361768	-0.105678	0.333153	0.802135	1.85204	-0.180148	-0.421156	1.62772	-0.117695	1.26708
KIEL&GDA	Gmr#GENSCAN00000004633	uncharacterized protein LOC100370297, partial	---NA---	0.177392	-0.353888	0.228875	0.205064	0.573467	1.80945	1.2567	-1.33685	-0.0731347	-0.77905	-1.16285	-0.291604	-0.145351	0.377444	0.685942
KIEL&GDA	Gmr#GENSCAN00000043547	uncharacterized protein LOC102805758	---NA---	1.23923	0.392895	0.106715	1.17886	2.05709	3.12784	3.00115	-1.62854	-0.452068	-3.00252	-2.32769	-2.15153	-1.17632	-0.791606	0.532407
KIEL&GDA	Gmr#GENSCAN00000038688	uncharacterized protein LOC108882444	---NA---	-1.80488	0.321207	0.163106	1.42508	-0.555816	-1.6581	-0.477159	-1.37072	0.501851	-0.0243197	-1.11237	1.05709	-1.74889	-1.95531	0.564691
KIEL&GDA	Gmr#GENSCAN00000066739	uncharacterized protein LOC112589256	---NA---	0.445755	-0.483364	-0.391768	-0.92524	-2.68122	-0.616358	-1.3488	0.874613	-1.54992	1.87303	-0.731183	-0.312665	-1.30393	-1.02148	0.105473
KIEL&GDA	Gmr#S41419798	uncharacterized protein LOC113024625 [Astatotilapia calliptera]	---NA---	-1.34199	-0.819668	-0.831067	1.09357	-0.630405	-1.79161	-0.767231	-1.5888	-0.348232	-0.900722	-1.76086	-0.762987	-1.10232	-0.266637	-2.04614
KIEL&GDA	Gmr#GENSCAN00000009768	uncharacterized protein LOC113134349 isoform X1 [Mastacembelus armatus]	---NA---	-0.578214	-0.0496308	0.0635599	-1.08202	0.0191704	-1.05033	-0.683472	-0.856787	-0.554834	0.433039	-0.144046	0.175273	-0.584	-1.22651	0.366429
KIEL&GDA	Gmr#GENSCAN00000040397	uncharacterized protein LOC113169237 [Anabas testudineus]	---NA---	0.36012	-1.24184	-1.50131	-0.479231	-0.648926	-0.57628	-0.235114	-0.49774	-0.421156	-0.60502	-0.613532	-1.44308	-0.973795	-0.587845	0.235314
KIEL&GDA	Gmr#S43508499	uncharacterized protein LOC114839950 [Esox lucius]	---NA---	0.8962	-1.20977	-0.865523	-1.2345	0.84996	-1.17377	-0.659011	0.700169	1.18082	-1.18777	-1.13947	0.270904	0.107182	-1.09626	0.834699
KIEL&GDA	Gmr#GENSCAN00000027813	uncharacterized protein LOC115355565 [Myripristis murdjan]	---NA---	0.59031	-0.832688	0.354944	0.75755	0.123748	0.109826	2.05829	-0.630405	-0.41792	0.874084	-0.367371	-0.511974	0.231922	-0.0299829	-1.02857
KIEL&GDA	Gmr#GENSCAN00000050058	uncharacterized protein LOC115356804	---NA---	0.590528	1.47915	-0.265437	-0.102994	-0.557778	-1.15445	-1.20038	0	-0.140124	-1.19787	-0.652601	-0.871055	-0.585924	0.536378	-0.945608
KIEL&GDA	Gmr#S41437102	uncharacterized protein LOC115383145 [Salarias fasciatus]	---NA---	-1.04264	-3.59216	-0.255803	1.343	-1.60739	-0.570463	-0.650765	1.64747	0.637109	0.39498	0.885766	0.202406	1.32482	1.43245	2.23243
KIEL&GDA	Gmr#Singlet5447	uncharacterized protein LOC115529341	---NA---	0.81426	-0.207893	-0.252173	-0.285698	1.16942	-0.298658	0.790859	-0.537048	-1.10367	-1.06419	0.221455	-0.202888	-0.892197	-1.70973	-0.301002
KIEL&GDA	Gmr#S41642393	uncharacterized protein LOC115532442 [Gadus morhua]	---NA---	-1.35502	-0.181421	1.57691	0.195616	-0.0731347	-0.842375	0.0591943	-1.98441	-1.51652	-1.93621	-1.6318	-0.768078	-0.947853	-1.88479	-1.38902
KIEL&GDA	Gmr#S55471039	uncharacterized protein LOC115534227 [Gadus morhua]	---NA---	1.47353	1.24879	0.0378582	0.762926	-0.853597	0.494109	-1.0827	0.85022	1.58641	1.00202	1.04305	1.16488	0.876996	2.12595	-0.246104
KIEL&GDA	Gmr#Singlet29634	uncharacterized protein LOC115535871 [Gadus morhua]	---NA---	0.00274373	0.128787	1.35513	0.270904	0.456207	-0.41792	0.949255	-1.4547	-0.970117	-1.68661	-0.871055	-1.57483	-1.46884	-0.922198	-1.09828
KIEL&GDA	Gmr#S43507380	uncharacterized protein LOC115535872 [Gadus morhua]	---NA---	0.746616	-1.09963	2.02797	-0.201634	-0.692427	0.286832	1.4135	0.917025	-0.585924	0.351995	0.181149	-1.18777	-0.00288251	1.63756	0.124534
KIEL&GDA	Gmr#GENSCAN00000029687	uncharacterized protein LOC115536824	---NA---	-1.22404	-1.03069	0.531365	-0.0662614	-0.318461	-1.23389	0.162622	0.616614	1.29903	-0.666302	0.16942	0.486408	0.301693	0.17511	0.105939
KIEL&GDA	Gmr#F20B2PE02G3WWU	uncharacterized protein LOC115539401 isoform X1 [Gadus morhua]	---NA---	0.594879	1.41081	-0.444667	-0.206643	-1.88206	-1.60265	-1.24062	-0.305679	-1.62387	-0.389567	-1.34028	0.61352	-2.46467	-1.75318	-1.2552
KIEL&GDA	Gmr#S41403200	uncharacterized protein LOC115544397 [Gadus morhua]	---NA---	-0.593593	-0.801573	-0.669934	0.0842114	-1.70088	-2.16511	-1.26484	0.452649	-2.00432	1.6144	1.53074	0.273169	0.0219508	-1.26664	0.0315037
KIEL&GDA	Gmr#GENSCAN00000000663	uncharacterized protein LOC115545537	---NA---	-2.94916	0.115597	0.829049	-0.16221	0.785378	2.70463	-0.690641	-0.49774	0.554061	0.342086	0.053344	-0.516015	-0.257011	2.20025	0.692921
KIEL&GDA	Gmr#S41389103	uncharacterized protein LOC115545538 isoform X1 [Gadus morhua]	---NA---	0.254634	-1.10769	-0.536053	-0.871055	0.470529	-1.15898	-0.369606	0.268817	0.412539	0.0272338	0.244514	0.105784	0.453044	0.785129	1.56576
KIEL&GDA	Gmr#ENSGMOT00000004268	uncharacterized protein LOC115548195 [Gadus morhua]	---NA---	0.150241	1.61838	-0.366252	2.04394	0.0744562	-1.15056	-0.635987	0.1181	0.540988	-0.0214797	0.0981966	1.20656	-1.28511	1.45443	-0.986957
KIEL&GDA	Gmr#ENSGMOT00000013231	uncharacterized protein LOC115548195 [Gadus morhua]	---NA---	0.150561	1.62193	-0.574344	2.18705	0.161492	-1.11902	-0.588805	0.149921	0.487419	-0.0935602	0.0557412	1.1743	-1.86513	1.62016	-1.18967
KIEL&GDA	Gmr#GmA0000017552	uncharacterized protein LOC115548195 [Gadus morhua]	---NA---	-1.09288	0.0191704	-0.119024	0.380258	-0.432959	-1.70266	-0.727703	-0.831877	0.388167	0.495736	-0.789938	0.886566	-0.744161	-1.45049	1.09234
KIEL&GDA	Gmr#GmE091117i09102	uncharacterized protein LOC115548195 [Gadus morhua]	---NA---	1.88897	3.0807	-1.17824	-1.3505	-1.72727	-1.88479	-1.91495	-1.17441	0.226679	-1.43082	-1.46362	-1.49365	-1.71017	-1.44255	-0.853597
KIEL&GDA	Gmr#ENSGMOT00000002377	uncharacterized protein LOC115548201 isoform X3 [Gadus morhua]	---NA---	1.13384	0.923578	1.70981	0.324455	0.326986	0.33061	0.13416	-0.469886	-0.209141	-0.847997	-0.273814	-0.856787	-1.88753	-1.82049	-0.567545
KIEL&GDA	Gmr#ENSGMOT00000010240	uncharacterized protein LOC115548201 isoform X3 [Gadus morhua]	---NA---	0.0531943	0.101753	-0.175045	1.2536	-0.269033	-0.267835	-0.233888	1.22465	0.111539	0.0262051	0.903738	0.989077	0.205397	2.8879	0.141621
KIEL&GDA	Gmr#GmA0000020059	uncharacterized protein LOC115548201 isoform X3 [Gadus morhua]	---NA---	1.03682	0.888167	1.74178	0.485196	0.356606	0.259979	-0.1137	0.0260582	-0.0949116	-0.621993	0.0551416	-0.580145	-1.56608	-0.964214	-0.427606
KIEL&GDA	Gmr#ENSGMOT00000000417	uncharacterized protein LOC115548206 isoform X1 [Gadus morhua]	---NA---	0.891643	0.33061	1.53074	-0.154454	0	-0.420078	-0.181421	-0.045443	0.0396366	-0.304511	0.13622	-0.328836	-1.0165	-0.679874	-0.102994
KIEL&GDA	Gmr#GENSCAN00000053435	uncharacterized protein LOC115548209 [Gadus morhua]	---NA---	0.945082	1.03593	1.5039	0.0926478	0.145925	0.498179	0.497568	-0.261832	-0.21661	-1.03914	-0.298658	-0.968644	-1.93244	-1.8746	-0.273814
KIEL&GDA	Gmr#ENSGMOT00000007141	uncharacterized protein LOC115548210 [Gadus morhua]	---NA---	1.07461	0.667493	1.74662	-0.378512	0.0619024	-0.23634	-0.24245	0.336974	0.0852824	-0.567545	-0.194087	-0.459432	-1.00935	-0.557778	0.0871202
KIEL&GDA	Gmr#ENSGMOT00000007866	uncharacterized protein LOC115548210 [Gadus morhua]	---NA---	1.03534	0.567682	1.84011	-0.56267	-0.0214797	-0.271426	0.136854	0.22651	-0.0200577	-0.392867	-0.120352	-0.518031	-1.0229	-0.665393	-0.0285692
KIEL&GDA	Gmr#GmA0000005680	uncharacterized protein LOC115548595 [Gadus morhua]	---NA---	2.32699	-0.284514	-0.403813	0.0768889	0.36829	-1.81885	-2.06108	0.261362	1.08467	1.35107	0.806922	2.03505	1.05949	-0.228973	1.28104
KIEL&GDA	Gmr#GmA0000019529	uncharacterized protein LOC115548606 [Gadus morhua]	---NA---	1.29301	0.804904	1.25601	0.104077	0.37258	0.567896	-0.00863031	-0.949348	-0.498761	-0.457332	-0.672652	-1.19409	-1.78701	-1.69332	-0.412511
KIEL&GDA	Gmr#ENSGMOT00000013503	uncharacterized protein LOC115548628 [Gadus morhua]	---NA---	1.01392	1.31653	0.618163	-0.327687	0.0201941	0.155855	-0.596458	-0.00863031	-0.176323	-1.01863	-0.653519	-1.0635	-1.02219	-1.30276	-0.607863
KIEL&GDA	Gmr#GmA0000011319	uncharacterized protein LOC115548796 [Gadus morhua]	---NA---	0.783638	-0.271426	-0.314986	0.77967	0.227354	0.749038	1.05619	1.43518	0.931536	-0.54498	-0.0172093	0.538471	0.48217	-0.0854247	-0.146655
KIEL&GDA	Gmr#GmA0000012482	uncharacterized protein LOC115548817 [Gadus morhua]	---NA---	0.0380063	-0.197865	-0.309176	-0.0717627	-0.457332	-0.471968	-1.2552	-1.07313	-0.688852	-0.201634	-0.189034	0.00578235	0.443399	0.220446	0.432844
KIEL&GDA	Gmr#S55479925	uncharacterized protein LOC115548876 [Gadus morhua]	---NA---	1.81655	-0.701327	1.69947	1.48762	0.30187	1.0517	0.562133	-0.347099	0.211231	0.231244	-0.842375	-1.14861	-0.153157	-0.340277	-1.22959
KIEL&GDA	Gmr#GmA0000020038	uncharacterized protein LOC115554571 [Gadus morhua]	---NA---	0.31079	0.451267	0.661547	0.165855	0.984217	1.0081	1.08131	1.2849	0.507173	-0.144046	0.882837	-0.0758749	0.220278	-0.105678	0.528865
KIEL&GDA	Gmr#Singlet2186	uncharacterized protein LOC115557801 [Gadus morhua]	---NA---	0.65449	0.220446	1.32049	0.185245	0.754869	0.829819	0.427401	0.54414	0.354759	0.826489	0.58489	0.683623	0.358084	0.408129	1.0948
KIEL&GDA	Gmr#GENSCAN00000060909	uncharacterized protein LOC115561054 [Gadus morhua]	---NA---	-0.840765	-0.326537	-0.219091	-1.80571	0.725709	-0.23634	0.417155	1.23616	1.07917	-0.644318	0.216753	0.676688	0.819852	-0.00144197	-0.341417
KIEL&GDA	Gmr#S43500205	uncharacterized protein LOC115561060 [Gadus morhua]	---NA---	1.94175	-0.948601	-0.452068	-1.7433	0.234296	0.433428	-1.94972	1.19694	1.16683	-0.0285692	0.429926	0.101134	0.0371179	-0.233888	0.805913
KIEL&GDA	Gmr#S41452812	uncharacterized protein LOC115561070 [Gadus morhua]	---NA---	-1.60881	1.06613	-1.69153	-0.0129262	-1.37016	-1.64108	-2.36008	-1.72334	-1.40218	0.802386	-0.936591	-0.603122	1.74855	0.31276	-0.00575927
KIEL&GDA	Gmr#GENSCAN00000004281	unnamed protein product [Oncorhynchus mykiss]	---NA---	-2.18808	-1.46624	-2.08202	-1.31673	-1.2345	-0.427606	0.634867	0.582512	0.693388	1.01859	0.601431	1.2605	1.96016	1.62593	-0.159629
KIEL&GDA	Gmr#GENSCAN00000065533	verrucotoxin subunit beta-like	---NA---	0.132104	-1.85639	-0.917623	-0.414677	0.399921	0.137489	-1.68751	0.482775	-0.155749	1.85569	-0.00575927	-0.393965	0.275961	-0.35727	0.765131
KIEL&GDA	Gmr#GmA0000020566	nck-associated protein 5 isoform X2	nckap5	-1.25459	-0.835116	-0.485427	-0.74932	-0.175045	0.0381545	-0.187768	0.476137	1.00058	0.370527	0.143692	-0.00432161	-0.0635029	0.422752	0.877526
KIEL&GDA	Gmr#GmA0000001341	nucleolin	ncl	0.412539	0.433818	0.341172	0.266212	0.719281	0.753653	1.15393	0.311327	0.0764324	-0.67084	-0.280956	-1.0635	-0.69332	-0.744161	-0.470927
KIEL&GDA	Gmr#GENSCAN00000050925	ubiquitin-NEDD8-like protein RUB2	nedd8	1.0945	0.581001	-0.762987	-0.587845	-0.377401	-0.841571	0.682696	0.436744	1.88577	0.0396366	0.36012	-0.640621	0.130208	1.21826	0.888167
KIEL&GDA	Gmr#GmA0000004399	NLR family CARD domain-containing protein 3-like	nlrc3	-0.190299	1.22028	0.191821	-0.333424	0.414268	0.0133342	-0.16092	-0.606916	-0.535058	-0.124328	0.501239	0.500218	0.492687	1.46156	0.76048
KIEL&GDA	Gmr#ENSGMOT00000000663	NLR family CARD domain-containing protein 3-like	nlrc3	-0.691534	-1.77104	-0.950842	-0.847195	-0.155749	-0.885965	-0.488515	-1.04054	0.402969	-0.202888	0.387978	0.447721	-1.0314	-0.789103	-0.173767
KIEL&GDA	Gmr#GmA0000020331	NLR family CARD domain-containing protein 3-like	nlrc3	1.97824	1.37183	0.649729	1.36699	0.433818	1.09419	1.19859	-1.35276	-1.99349	-1.8496	-2.26963	-1.96088	-1.45996	0.51581	-1.85479
KIEL&GDA	Gmr#GmA0000003826	NLR family CARD domain-containing protein 3-like isoform X5	nlrc3	1.56277	1.03091	0.718331	1.44654	0.0123153	0.864596	0.8879	-0.593593	-0.351628	-1.34369	-0.177599	-1.12763	-0.522056	-0.280956	0.367732
KIEL&GDA	Gmr#GENSCAN00000024910	NACHT, LRR and PYD domains-containing protein 3-like	nlrp3	-1.90574	0.647919	0.18705	-0.493647	-1.80364	-0.240009	-0.590722	1.73985	-0.870266	0.907522	0.343	0.00505829	-0.282143	0.28736	0.608452
KIEL&GDA	Gmr#GENSCAN00000068559	NACHT, LRR and PYD domains-containing protein 3-like	nlrp3	0.361602	1.90563	1.11092	1.12312	0.566613	2.27579	0.697125	-0.0342157	-2.18396	0.349419	0.439285	0.596187	-0.519039	-0.116365	-1.7031
KIEL&GDA	Gmr#GENSCAN00000072370	NACHT, LRR and PYD domains-containing protein 3-like	nlrp3	1.04513	0.671164	0.213236	0.814007	0.725947	0.453044	0.740818	-0.500802	-0.676267	-1.03844	-1.00648	-1.40708	-0.835924	-0.0538064	-0.854395
KIEL&GDA	Gmr#S55479390	NACHT, LRR and PYD domains-containing protein 3-like	nlrp3	-1.36905	1.18475	-0.367371	1.14114	-2.16768	1.30009	1.56107	2.95121	-0.140124	-1.19787	0.682233	2.00868	1.97483	-0.852798	3.9105
KIEL&GDA	Gmr#Contig8119	ORF2-encoded protein	orf2p	1.05469	0.429343	-0.528071	0.21625	-0.00863031	0.543509	-0.0827026	-1.57773	0.078259	-0.27858	-0.138814	-0.273814	0.427595	-0.515006	-0.621993
KIEL&GDA	Gmr#Singlet20819	piggyBac transposable element-derived protein 1-like	pgbd1	0.526785	0.882039	-0.314986	0.970865	0.230398	1.16165	-0.140124	-0.343692	0.21073	1.01946	0.348684	0.538471	0.114504	-0.340277	0.19512
KIEL&GDA	Gmr#GENSCAN00000068086	phospholipase A and acyltransferase 4-like	plaat4	-0.475085	-0.448901	-0.648926	-0.492622	-0.397255	-1.15834	0.151683	1.00897	0.772259	-0.246104	0.781901	0.320486	0.175925	0.551733	0.449493
KIEL&GDA	Gmr#GmA0000020003	phospholipase A and acyltransferase 4-like	plaat4	-0.445727	-0.508936	-0.67717	-0.500802	-0.400538	-1.13488	0.138442	1.01859	0.750979	-0.269033	0.708632	0.287184	0.139871	0.491064	0.411195
KIEL&GDA	Gmr#GmA0000020498	phospholipase A and acyltransferase 4-like	plaat4	-0.442545	-0.445727	-0.665393	-0.504875	-0.388465	-1.14274	0.134002	1.0221	0.743231	-0.235114	0.782149	0.308287	0.153767	0.545614	0.4935
KIEL&GDA	Gmr#GENSCAN00000077121	receptor-type tyrosine-protein phosphatase C-like isoform X33	ptprc	-0.231432	0.875407	-1.15963	-0.505891	-0.015783	-0.753605	1.0514	-0.66175	-1.36345	-0.532068	-0.618239	-0.773996	-1.6526	-0.621056	-0.192825
KIEL&GDA	Gmr#GmA0000008497	ras-related protein Rab-37-like	rab37	-1.19724	-0.459432	0.923578	0.627048	-0.27023	0.90996	-0.660837	0.461959	1.01654	0.801883	0.653809	0.396878	0.618163	0.321027	1.30579
KIEL&GDA	Gmr#S41387364	ras-related and estrogen-regulated growth inhibitor-like protein	rerg	-1.0229	0.494922	0.558304	0.781405	-0.377401	1.18771	-0.553852	-1.0314	-1.17377	-0.255803	-0.146655	0.636436	0.100515	-0.424385	-1.04054
KIEL&GDA	Gmr#GmA0000010916	S100-A11-like	s100a11	-0.340277	-0.687061	-0.531069	0.22011	-0.720716	-0.878921	-1.52155	-0.0129262	-0.230203	0.206895	-0.0524159	0.434013	0.0581425	0.35089	-1.70399
KIEL&GDA	Gmr#Singlet25641	S100-A16-like	s100a16	-0.498761	0.589659	-0.130931	2.96804	-0.90381	-0.718088	-0.117695	0.181804	0.444969	2.36068	1.00144	1.3655	1.97994	1.15521	1.39025
KIEL&GDA	Gmr#Singlet17456	S100-A9-like	s100a9	0.144967	0.376133	0.149441	-1.22836	-0.350497	0.109203	0.070209	-0.959028	-0.132248	-0.492622	-0.358396	-0.71721	-0.00863031	1.0315	0.0343081
KIEL&GDA	Gmr#GmA0000002000_2	deoxynucleoside triphosphate triphosphohydrolase SAMHD1-like	samhd1	-0.784085	0.287008	1.37407	-0.0496308	-0.359521	0.397828	0.116066	-0.531069	-0.578214	-0.23634	0.927414	-0.604071	1.04543	0.184589	1.29089
KIEL&GDA	Gmr#GmA0000002000_4	deoxynucleoside triphosphate triphosphohydrolase SAMHD1-like	samhd1	-0.861558	0.238204	1.31725	-0.0524159	-0.345964	0.372954	0.0832941	-0.423309	-0.499782	-0.227741	0.8855	-0.587845	1.05889	0.221119	1.31905
KIEL&GDA	Gmr#GENSCAN00000008944	deoxynucleoside triphosphate triphosphohydrolase SAMHD1-like	samhd1	0.651088	1.47554	1.17951	0.841146	0.108581	0.778927	0.620379	-0.301002	-0.195348	0.129418	0.926043	0.19314	1.14337	-0.233888	1.14561
KIEL&GDA	Gmr#GENSCAN00000004856	deoxynucleoside triphosphate triphosphohydrolase SAMHD1-like, partial	samhd1	0.829819	-1.36905	0.654263	0.86171	-1.44731	-0.54201	0.224992	0.0344558	-0.813114	-0.27739	-2.47145	-1.13356	-0.140124	-0.0717627	0.466337
KIEL&GDA	Gmr#GENSCAN00000058295	U4/U6.U5 tri-snRNP-associated protein 1	sart1	-0.0538064	-1.06833	0.651768	0.70557	-0.107018	0.342817	0.808437	-0.411426	0.105939	1.22871	-0.120352	-0.169925	0.720469	0.398589	-0.0731347
KIEL&GDA	Gmr#GmA0000015514	Syndecan-3 Precursor	sdc3	-1.05658	-0.441483	0.664288	0.431871	-0.298658	0.597278	-0.407081	0.134952	0.908063	0.152324	0.663145	0.753653	0.501851	0.508609	1.4309
KIEL&GDA	Gmr#GmA0000002315	L-serine dehydratase/L-threonine deaminase	sds	-0.439357	-1.03492	-0.0129262	0.38289	0.0540927	-0.0867838	-0.521051	0.640479	0.711464	0.743956	0.504509	0.650861	0.16715	0.299383	1.29124
KIEL&GDA	Gmr#GENSCAN00000072373	L-serine dehydratase/L-threonine deaminase-like isoform X5	sds	-1.28451	-1.41143	-0.483364	0.337521	0.195616	-0.00575927	-0.658097	0.478145	0.273692	1.03091	0.689195	1.01946	0.383266	0.807175	0.938708
KIEL&GDA	Gmr#GmA0000013213	solute carrier family 12 member 10, tandem duplicate 3	slc12a10.3	-0.133564	-0.173767	0.523878	-0.201634	-0.90381	-1.44361	-1.28865	1.78886	1.10129	0.0475173	1.5951	0.198593	-0.451013	-0.500802	-0.051024
KIEL&GDA	Gmr#GmA0000001173	band 3 anion exchange protein-like	slc4a1	-0.289244	-0.922959	-1.30276	-0.0731347	-0.210389	-0.625738	-0.500802	-0.402722	-0.813114	-0.100305	-0.178874	0.257563	0.445951	0.276136	-1.51501
KIEL&GDA	Gmr#GENSCAN00000032193	Sodium/calcium exchanger 1	slc8a1	1.61883	1.3876	-0.352759	0.0842114	0.720945	-0.713696	0.22011	0.479553	0.00621696	1.51581	0.650635	0.310254	1.24434	0.0608487	0.845546
KIEL&GDA	Gmr#GmA0000020190	transcription factor Sox-3	sox3	0.864334	-0.111031	0.172669	0.156016	0.434793	1.15008	0.615066	0.72142	0.652221	-0.704872	0.0259113	-0.324235	0.0449848	0.312223	1.13353
KIEL&GDA	Gmr#S55476946	sperm acrosome membrane-associated protein 4-like	spaca4	-0.563646	0.817054	-1.73379	1.01217	0.701811	1.38798	0.523878	0.620379	1.60472	-0.125651	0.64905	-0.658097	0.579706	1.61706	2.35624
KIEL&GDA	Gmr#S51735204	sperm acrosome membrane-associated protein 4-like isoform X1	spaca4	0.379132	0.70275	0.27439	-0.318461	1.11685	0.691756	0.865648	-0.543991	-0.603122	-1.38736	-0.925999	-0.676267	-0.408168	0.317067	-0.885965
KIEL&GDA	Gmr#GmA0000000918_3	CMP-N-acetylneuraminate-beta-galactosamide-alpha-2,3-sialyltransferase 1-like isoform X1	st3gal1	-1.01792	-0.819668	0.21424	0.381761	-0.775683	0.0964989	-0.388465	1.391	0.464544	1.15008	0.698061	1.64386	0.733363	-0.210389	0.665889
KIEL&GDA	Gmr#GENSCAN00000049890	sulfotransferase family cytosolic 2B member 1-like isoform X1	sult2b1	-0.219091	1.07674	1.02268	1.06462	0.886566	0.983361	0.235824	-0.375178	1.10501	-0.644318	1.52201	1.39214	1.33315	-0.427606	1.32301
KIEL&GDA	Gmr#GmA0000013093	AP-4 complex accessory subunit tepsin isoform X2	tepsin	-1.04754	-0.874207	0.0588937	0.209895	-0.817214	0.180332	-0.35727	1.31366	0.419469	1.07643	0.645661	1.47955	0.660178	-0.051024	0.536796
KIEL&GDA	Gmr#GmA0000013259	transglutaminase 5, like	tgm5	0.153286	0.678765	0.600555	-0.157044	-0.164786	0.926591	1.12092	0.889503	0.820362	-0.237564	-0.491597	0.545614	-0.155749	1.39138	1.08222
KIEL&GDA	Gmr#GmA0000001903	tumor necrosis factor receptor superfamily member 10B-like isoform X1	tnfrsf10b	0.502873	0.732404	0.411195	0.476538	0.856476	0.435378	1.13955	-0.561693	0.105939	-0.705757	-0.313826	-1.1551	-0.659011	-0.136191	-0.0949116
KIEL&GDA	Gmr#GmA0000001903_4	tumor necrosis factor receptor superfamily member 10B-like isoform X1	tnfrsf10b	0.467134	0.708396	0.387034	0.471729	0.818071	0.449296	1.09789	-0.584963	0.0920326	-0.734655	-0.335712	-1.18206	-0.582074	-0.197865	-0.137504
KIEL&GDA	Gmr#GmA0000001903_1	tumor necrosis factor receptor superfamily member 10B-like isoform X2	tnfrsf10b	0.44438	0.63554	0.366987	0.390434	0.792857	0.452451	1.07279	-0.558757	0.0937251	-0.698663	-0.345964	-1.13422	-0.541019	-0.181421	-0.133564
KIEL&GDA	Gmr#S55468000	tumor necrosis factor receptor superfamily member 14-like	tnfrsf14	0.429731	-0.0328061	0.113567	0.192151	0.386468	0.497975	1.04216	1.77398	-0.217851	-1.00935	-1.24367	0.320306	-0.295135	-0.555816	-0.0635029
KIEL&GDA	Gmr#Contig7253	tumor necrosis factor receptor superfamily member 14-like	tnfrsf15	0.956236	1.14816	1.60077	0.831101	1.25946	2.01859	0.627939	-0.885965	-0.718088	-0.0114956	-1.1177	-0.530071	0.538262	-1.00288	0.682233
KIEL&GDA	Gmr#S41395989	tumor necrosis factor receptor superfamily member 9-like isoform X3	tnfrsf9	0.08804	0.196442	0.471729	1.0511	1.47353	1.62504	1.86145	0.843992	0.311148	-1.82375	0.0219508	-1.42116	-0.78073	0.124534	0.671623
KIEL&GDA	Gmr#GENSCAN00000065675	tenascin-N-like isoform X4	tnn	1.08712	1.73552	0.0328314	-0.24123	1.05649	0.380822	0.0588937	-1.42761	-1.82293	-1.21599	-1.88714	-0.70044	-1.4489	-0.505891	-0.896078
KIEL&GDA	Gmr#GENSCAN00000071540	tenascin-N-like isoform X4	tnn	1.35919	2.01392	0.337521	0.0431999	1.05919	0.677149	0.305253	-1.59072	-1.6248	-1.22404	-1.74201	-0.588805	-1.28036	-0.285698	-1.0545
KIEL&GDA	Gmr#GmA0000013389	torsin-1A-like	tor1a	-1.18015	0.235314	1.10408	1.50594	0.979089	-0.344828	1.26812	0.412347	0.413115	0.900503	0.766848	-0.129613	0.204067	1.7004	0.996254
KIEL&GDA	Gmr#GENSCAN00000012767	Tripartite motif-containing protein 16	trim16l	-0.015783	-0.889863	-1.11836	0.183441	-0.144046	-0.437228	-0.588805	0.110293	-0.716332	0.123905	-0.439357	0.612637	0.292122	0.421979	-1.30217
KIEL&GDA	Gmr#Singlet25805	tetraspanin-10-like isoform X1	tspan10	0.520149	0.23243	1.03121	1.28666	0.916753	0.819088	1.2109	-0.0786098	-0.214125	-1.22897	-0.577248	-0.597412	-1.14339	-0.269033	-0.24732
KIEL&GDA	Gmr#F20B2PE02JJGJU	up-regulator of cell proliferation-like	urgcp	1.53282	2.43518	1.83908	0.926317	2.03741	-0.108357	0.813246	1.00231	0.115597	1.77497	-0.536053	0.645886	0.828281	-0.605968	-0.352759
KIEL&GDA	Gmr#S44179188	ubiquitin carboxyl-terminal hydrolase 19-like	usp19	0.278584	0.408704	-0.325386	-2.11137	-0.0565835	-0.211635	0.222465	1.46435	0	-0.0593553	1.13543	1.0502	0.910773	1.19959	0.112007
KIEL&GDA	Gmr#GmA0000015064	von Willebrand factor	vwf	0.110137	-1.01364	-0.521051	-0.0908534	-0.173767	-0.564622	-0.279768	-0.721591	-0.0551957	-0.304511	-0.554834	-0.138814	0.244856	-1.21909	-0.227741
KIEL&GDA	Gmr#Singlet17968	zinc finger BED domain-containing protein 4-like	zbed4	1.34703	0.874878	-0.353888	0.497771	0.163106	0.502056	0.612637	-0.132248	-0.794936	-0.701327	-0.38405	-0.57628	-0.320773	0.0774977	-1.43189
KIEL&GDA	Gmr#Contig2333	zinc finger CCHC domain-containing protein 3	zcchc3	1.05619	1.20423	0.937602	-0.331132	-0.137504	0.284722	0.756331	-0.244887	-1.09424	0.475334	-0.697774	-0.643394	-0.377401	-0.860764	0.0223904
KIEL&GDA	Gmr#GmA0000010934	zymogen granule membrane protein 16-like	zg16	-1.03562	-0.397255	-0.196607	-0.424385	0.374262	0.0344558	0.270904	1.06401	1.33243	0.0622037	0.911044	0.0114425	0.198759	0.13416	0.176088
KIEL&GDA	Gmr#GmA0000018500	zymogen granule membrane protein 16-like	zg16	-1.66221	-0.49057	-0.62854	-0.733788	0.0256175	-0.626673	-0.314986	1.07856	1.17984	-0.155749	0.533869	0.0563412	0.0269398	0.0670318	-0.231432
