# Supplementary material for: Diverse Transcriptome Responses to Salinity Change in Atlantic Cod Subpopulations
Source: Cells. 2023 Dec 3;12(23):2760. doi: 10.3390/cells12232760 (PMC10706248; doi:10.3390/cells12232760)
Supplement: Supplementary file 1 [file cells-12-02760-s001.zip › Supplementary Table S2.xlsx]

## Sheet: Table S2
Subpopulation	GDA							KIEL
Salinity	3			18		33		3		8		28		33
Time	1h	12h	72h	1h	72h	1h	12h	1h	12h	1h	72h	1h	72h	1h	12h
No. Of up-regulated DEGs	133	104	93	94	76	121	101	94	82	76	32	150	62	103	143
No. Of down-regulated DEGs	90	120	81	99	61	148	65	65	64	71	64	60	56	113	90
Total no. Of DEGs	223	224	174	193	137	269	166	159	146	147	96	210	118	216	233
