# Supplementary material for: Diverse Transcriptome Responses to Salinity Change in Atlantic Cod Subpopulations
Source: Cells. 2023 Dec 3;12(23):2760. doi: 10.3390/cells12232760 (PMC10706248; doi:10.3390/cells12232760)
Supplement: Supplementary file 1 [file cells-12-02760-s001.zip › Supplementary Table S3.xlsx]

## Sheet: Table S2
Probe name	Description	Gene Symbol	Group comparision	GDA3.1h	GDA3.12h	GDA3.72h	GDA18.1h	GDA18.72h	GDA33.1h	GDA33.12h	KIEL3.1h	KIEL3.12h	KIEL8.1h	KIEL8.72h	KIEL28.1h	KIEL28.72h	KIEL33.1h	KIEL33.12h
Gmr#GENSCAN00000000382	aerolysin-like protein	aep1	Salinity	-0.853597	1.19529	1.26119	1.94231	1.99539	1.19793	0.480156	0.183441	0.0475173	0.401063	0.759014	0.0291463	0.32283	-0.252173	0.300981
Gmr#GENSCAN00000066276	apolipoprotein L domain-containing protein 1-like	apold1	Salinity	-0.525067	-0.515006	0.487824	-0.572405	-0.616358	0.0343081	-0.458382	-0.0854247	0.349787	0.260497	0.643405	0.321567	0.534496	0.747342	1.12312
Gmr#GmA0000012988_1	Bloom syndrome protein homolog isoform X2	blm	Salinity	-1.6893	-2.07929	-0.782409	-0.24732	0.323733	-1.68482	-0.0962619	0.14417	1.63801	-0.374066	2.06492	-0.524064	0.365314	-0.0648829	0.234805
Gmr#GmA0000003870	caspase-2-like isoform X1	casp2	Salinity	-0.511974	-0.399445	-0.444667	0.0714212	-0.214125	-0.871055	-0.41684	-0.516015	-0.942608	-0.442545	-1.12499	-1.10568	-1.49774	-1.57676	-0.812293
Gmr#F20B2PE01BE5M9	Connective tissue growth factor CCN family member 2	ccn2	Salinity	-0.102994	-1.24914	-0.323082	-0.646163	-1.02574	-0.644318	-1.39012	0.789861	-0.304511	0.192645	0.0865074	0.0472192	-0.0621217	0.696891	0.955676
Gmr#Contig8456	B-cell receptor CD22-like	cd22	Salinity	-1.20852	-0.411426	-0.588805	-0.857583	-0.436162	0.230398	-0.468844	0.455416	0.511074	0.245198	0.464345	0.182295	0.392137	-0.109695	0.248793
Gmr#GmA0000019738	T-cell surface glycoprotein CD8 alpha chain	cd8a	Salinity	0.297963	-1.06143	-0.39835	-0.482332	0.108892	-1.05172	-0.308011	0.45799	0.68455	0.928512	0.511691	0.183277	0.330248	0.550254	0.786622
Gmr#GmA0000018197	ceramide synthase 2-like	cers2	Salinity	-0.571434	-0.303342	-0.75446	-0.775683	-0.631337	-0.461529	-1.00504	-0.375178	0.866436	0.562559	0.227861	0.631511	0.297786	0.596841	-0.0854247
Gmr#GENSCAN00000073695	complement factor H-like isoform X3	cfh	Salinity	-0.646163	-0.640621	0.169096	0.251882	-0.52707	0.334789	-0.0962619	1.10749	0.419083	0.860923	0.410237	1.2304	0.514161	-0.235114	0.417733
Gmr#GENSCAN00000048390	CCR4-NOT transcription complex subunit 7	cnot7	Salinity	-0.789938	-0.687061	0.0614507	0.291769	-0.583038	0.127368	-0.15056	1.01625	0.162299	0.786622	0.393842	1.1769	0.418119	-0.217851	0.246224
Gmr#GENSCAN00000050595	CREB-binding protein-like	crebbp	Salinity	0.452846	-0.408168	0.0700575	-0.415759	-0.703987	-1.20602	-0.817214	0.0112971	-0.0496308	0.476538	0.310969	0.42876	0.1882	0.750494	0.456009
Gmr#GENSCAN00000058585	Protocadherin-16 Cadherin-19	dchs1	Salinity	-0.741575	-0.655352	0.0348991	0.256873	-0.672652	0.111072	-0.183963	1.07735	0.205397	0.781653	0.462356	1.14433	0.477141	-0.0426443	0.321387
Gmr#GmA0000019364	endonuclease domain-containing 1 protein-like	endod1	Salinity	-0.407081	-0.341417	1.02151	0.0820718	-0.105678	-0.566572	0.0193166	-1.3846	-1.00648	-1.28511	-0.974529	-0.799087	-1.01721	-1.06764	-1.04754
Gmr#S41456422	fatty acid-binding protein, heart-like	fabp1	Salinity	-0.459432	0.335881	0.994528	0.685245	1.0619	1.87303	1.29477	-1.17121	-1.12102	0.402779	-0.878137	0.685245	0.537634	0.175599	0.0488599
Gmr#GmA0000018991	farnesyl pyrophosphate synthase	fdps	Salinity	0.0137711	0.388355	0.37314	1.29761	0.7413	0.441243	0.646112	-0.141433	-0.92524	-0.778209	-0.537048	-0.575312	-0.155749	-0.0482362	0.486812
Gmr#GENSCAN00000062124	progranulin-like isoform X1	grn	Salinity	-0.640621	-0.992043	-0.652601	-0.799087	0	-1.06005	-0.451013	0.338615	0.421206	-0.0214797	0.519114	-0.183963	0.344099	0.342269	0.388544
Gmr#GmA0000015414	progranulin-like isoform X1	grn	Salinity	-0.46048	-0.972325	-0.729444	-0.571434	0.25515	-1.10367	-0.391768	0.539939	0.249136	0.289122	0.421399	-0.100305	0.443399	0.251195	0.564691
Gmr#F20B2PE01AQE8A	glycine--tRNA ligase, mitochondrial 1-like	grs1	Salinity	-0.718088	-0.766383	0.0431999	0.2567	-0.592636	-0.0100637	-0.374066	1.03091	0.178045	0.817816	0.4243	1.14816	0.452846	-0.232661	0.329885
Gmr#ENSGMOT00000022342	interferon alpha-inducible protein 27-like protein 2A	ifi27l2a	Salinity	-2.29924	-0.556797	-1.29278	-1.16479	-1.00216	-1.27441	-1.72334	-1.43723	-0.0662614	0.279809	-0.691534	-0.0867838	-1.1635	-0.219091	-0.186501
Gmr#GmA0000014971	immunoglobulin-like and fibronectin type III domain-containing protein 1	igfn1	Salinity	-0.711935	-0.67717	0.110137	0.290356	-0.592636	0.166017	-0.144046	1.21524	0.296545	0.959037	0.498586	1.35845	0.544771	-0.120352	0.455218
Gmr#GmA0000000697	lecithin retinol acyltransferase b, tandem duplicate 2	lratb.2	Salinity	0.547299	1.80541	1.13163	1.07735	0.623487	1.4434	1.20257	0.19446	-0.334568	0.636661	-0.117695	0.392516	0.0738487	-0.0200577	1.60384
Gmr#GENSCAN00000035949	leucine-rich repeat and calponin homology domain-containing protein 4 isoform X2	lrch4	Salinity	0.585756	0.555757	-0.508936	0.297254	0.458584	0.023563	0.326444	-0.334568	-0.583038	-0.602172	-1.0552	-0.671746	-0.635058	-1.00144	-1.45418
Gmr#GmA0000013825	MAP7 domain-containing protein 1-like isoform X3	map7d1	Salinity	0.0470701	0.194955	0.141462	0.147362	0.49981	0.642955	1.11404	-0.119024	-0.00575927	-0.737254	-0.136191	-0.530071	-0.0949116	-0.355016	-0.209141
Gmr#S55480593	mucin-5AC-like isoform X1	muc5ac	Salinity	0.0949572	0.826745	0.624377	0.00101024	1.13131	1.47113	2.37034	0.57583	0.149601	-1.53754	0.977384	-1.37796	-0.531069	-0.824564	-0.46048
Gmr#GmA0000018210	mucin-5B-like	muc5b	Salinity	0.561281	0.0743043	-0.794936	-0.155749	-0.107018	0.103767	0.191491	-0.225275	-0.372952	-0.230203	-1.23695	-0.396159	-0.766383	-1.8504	-1.12035
Gmr#GENSCAN00000043608	musculoskeletal embryonic nuclear protein 1 isoform X1	mustn1	Salinity	0.895932	1.05559	0.940368	0.88071	1.09912	0.914575	0.34795	-0.474047	-0.0398403	-0.526069	-0.051024	-0.520045	-0.753605	1.1933	0.432649
Gmr#GmA0000019317	musculoskeletal, embryonic nuclear protein 1b	mustn1	Salinity	0.785378	0.838564	0.87382	0.716908	0.997117	0.728813	0.283492	-0.489543	-0.0468403	-0.249749	-0.0129262	-0.512985	-0.689746	1.17527	0.395739
Gmr#GmA0000003030	myosin-7-like	myh7	Salinity	1.01042	0.735043	0.174947	1.0499	1.16488	0.794107	0.197765	-0.586885	0.0874268	-0.237564	-0.494672	-0.311503	-0.407081	1.21056	0.756818
Gmr#GENSCAN00000022169	A46538Ig heavy chain, secreted form - Atlantic cod		Salinity	0.201742	-0.0524159	-0.916094	-0.648926	-0.507921	-0.933573	0.164238	1.22938	0.0509507	0.733603	0.428178	0.0998964	1.07006	-0.0854247	0.526785
Gmr#GmA0000020329	bryoporin-like	---NA---	Salinity	-1.26664	-2.26063	-1.41251	-1.0552	-1.50589	-0.793272	-1.71765	0.174947	-0.421156	-1.09626	0.859876	0.156177	-0.217851	-1.15056	0.694788
Gmr#S55471984	hypothetical protein D9C73_003568	---NA---	Salinity	1.88577	0.114816	0.752923	-0.317304	0.600555	0.557242	0.583809	0.24366	-0.35727	-0.413594	0.288241	-0.178874	-0.171207	-1.07039	-0.944858
Gmr#S41430011	hypothetical protein EPR50_G00075300	---NA---	Salinity	0.22803	0.1882	0.647693	0.489646	1.0511	0.990223	1.31869	-0.00288251	0.180495	-0.468844	0.156659	-0.362891	-0.151859	-0.00432161	0.0357862
Gmr#Contig13927	hypothetical protein EPR50_G00225920	---NA---	Salinity	-0.0648829	-0.633199	-0.159629	-0.24123	-0.488515	-0.345964	-0.537048	0.238034	0.365686	0.623265	0.284546	0.928512	0.528032	0.96016	1.0318
Gmr#GmA0000019756	immunoglobulin kappa light chain-like	---NA---	Salinity	0.28736	-1.25338	-0.37629	-0.645241	0.0163953	-1.22712	-0.467801	0.559154	0.683159	0.981651	0.510868	0.131155	0.312581	0.46933	0.753409
Gmr#GENSCAN00000014629	immunoglobulin light chain L1 region J-C 10.3, partial	---NA---	Salinity	0.189845	-0.589763	-0.424385	-0.520045	0.0810032	-1.24367	0.20573	0.867489	0.439481	0.870124	0.762681	0.158268	0.985359	0.150881	0.326082
Gmr#ENSGMOT00000001536	immunoglobulin light chain, partial	---NA---	Salinity	0.0937251	-0.483364	-0.41792	-0.646163	0.234126	-1.29278	0.400682	0.853866	0.470929	0.684086	0.924125	0.00303285	1.03771	0.174296	0.469729
Gmr#GENSCAN00000008800	immunoglobulin light chain, partial	---NA---	Salinity	0.0811558	-0.43189	-0.455229	-0.60027	0.22516	-1.32423	0.406025	0.863021	0.503691	0.679227	0.908334	0.018878	1.13226	0.173319	0.47915
Gmr#GENSCAN00000043676	immunoglobulin light chain, partial	---NA---	Salinity	0.094033	-0.49057	-0.422233	-0.632268	0.144489	-1.41576	0.343366	0.863284	0.515604	0.723087	0.905359	-0.045443	1.14274	0.145605	0.451267
Gmr#GENSCAN00000043815	immunoglobulin light chain, partial	---NA---	Salinity	-0.0426443	-0.57918	-0.561693	-0.52306	-0.0200577	-1.26123	0.231413	0.883103	0.435378	0.746374	0.781901	-0.00288251	1.0619	0.0279691	0.443007
Gmr#GENSCAN00000041728	MHC class I antigen, partial	---NA---	Salinity	-0.345964	0.0285576	-0.644318	0.323733	0.162945	-1.17441	-0.858379	0.796611	0.240248	-0.409255	0.342269	0.131313	0.171531	0.0344558	0.307573
Gmr#GENSCAN00000020321	---NA---	---NA---	Salinity	1.02356	0.0929555	-0.045443	0.46037	0.695723	0.151683	0.216921	-0.0690147	-0.314986	-0.231432	-0.49774	-0.75446	-0.75446	-0.420078	-0.366252
Gmr#GENSCAN00000035162	---NA---	---NA---	Salinity	0.546245	-0.409255	-0.0313952	-0.637842	-0.987685	-1.59741	-0.87342	-0.121679	-0.119024	0.499606	0.546456	0.499402	0.285776	0.902929	0.335153
Gmr#GENSCAN00000054511	---NA---	---NA---	Salinity	0.760969	0.110916	-0.102994	-0.00575927	-0.144046	-0.121679	0.513131	-0.75446	-1.00288	-1.31962	-1.14143	-1.13422	-0.825379	0.246224	-1.94486
Gmr#S41350710	---NA---	---NA---	Salinity	-0.0635029	0.330973	-0.176323	0.770535	0.588574	0.174296	0.506968	-0.760434	-1.21226	-1.01221	-0.738984	-0.524064	-0.259423	-0.196607	-0.116365
Gmr#S41389892	---NA---	---NA---	Salinity	0.786124	-0.441483	-0.399445	-0.469886	-0.537048	-0.516015	-0.329985	-0.810649	-1.21599	-1.15898	-1.12499	-0.757877	-1.09356	0.176251	-2.86057
Gmr#S41450891	---NA---	---NA---	Salinity	-0.214125	0.186229	0.0528949	0.666805	0.541198	-0.100305	0.557242	-0.690641	-1.1447	-0.982583	-0.516015	-0.635058	-0.16092	-0.243669	-0.264236
Gmr#S41453643	---NA---	---NA---	Salinity	-0.306846	-0.52707	0.151522	0.41677	1.2723	0.608452	0.937049	-1.07793	-0.614474	-0.674461	-0.459432	-0.509949	0.0472192	-0.480265	-0.9568
Gmr#S41455459	---NA---	---NA---	Salinity	1.0616	0.162945	0.672083	0.160363	1.38647	2.03268	1.75098	1.40125	-0.158337	-0.944858	0.00129901	-0.27262	0.0522964	-0.323082	0.0779544
Gmr#S41642699	---NA---	---NA---	Salinity	-0.138814	-0.207893	0.684782	0.249308	-0.524064	-0.530071	-0.00863031	-1.06281	-1.17568	-1.0552	-0.77484	-0.52707	-1.02574	-1.16736	-0.568519
Gmr#S44175294	---NA---	---NA---	Salinity	-0.846393	-0.69332	0.178698	0.363642	-0.626673	0.140826	-0.286881	1.15457	0.285073	0.881507	0.496142	1.2863	0.509841	-0.0786098	0.483783
Gmr#S44184828	---NA---	---NA---	Salinity	0.393084	0.590528	0.558517	0.68571	1.02974	1.61661	1.26534	0.468332	0.451465	-0.596458	-0.259423	0.184425	-0.045443	0.116379	0.123748
Gmr#S51740912	---NA---	---NA---	Salinity	0.594879	0.349603	0.577121	0.265518	0.479754	0.813499	1.02709	0.851001	-0.00432161	-0.232661	-0.133564	-0.0593553	-0.250962	-0.323082	-0.123004
Gmr#S55465543	---NA---	---NA---	Salinity	2.54709	0.629947	0.547932	0.0721794	1.18672	1.09727	1.22162	0.0400815	-0.669934	0.464942	0.0473682	0.0256175	0.594225	0.0099891	0.0455803
Gmr#S55467012	---NA---	---NA---	Salinity	1.52201	0.206229	0.221455	0.372954	1.16974	1.63891	1.34373	0.855954	0.853866	-1.13619	-0.178874	-0.336855	0.172506	0.266038	0.553214
Gmr#S55477452	---NA---	---NA---	Salinity	-0.673556	-0.564622	0.157625	0.296722	-0.672652	0.163591	-0.214125	1.13226	0.171856	0.8863	0.435183	1.26882	0.477743	-0.123004	0.3893
Gmr#GENSCAN00000057366	pentraxin fusion protein-like	---NA---	Salinity	0.278584	0.693621	-0.0200577	-0.112367	-0.449957	0.161492	0.114972	-1.65306	-1.22219	-0.414677	-0.423309	-0.712816	-0.537048	-0.0328061	0.137807
Gmr#GmA0000005608	pentraxin fusion protein-like	---NA---	Salinity	0.314374	0.76366	0.0602469	-0.0593553	-0.409255	0.280685	0.22011	-1.72683	-1.13093	-0.423309	-0.454176	-0.716332	-0.580145	0.011588	0.0310614
Gmr#S41368008	polyubiquitin-like	---NA---	Salinity	-0.483364	-0.0071955	-0.109695	-0.438293	-0.570463	-0.662661	-0.740712	-0.0200577	1.78936	0.19314	0.613079	0.253773	0.600774	0.666576	0.895663
Gmr#S41368648	transposase element L1Md-A101/L1Md-A102/L1Md-A2	---NA---	Salinity	0.185901	2.11967	0.00839199	1.88843	2.02915	1.98736	0.326805	0.870387	-0.745883	-1.08406	0.946472	0.428178	0.308823	-1.16928	-0.392867
Gmr#Singlet773	uncharacterized protein LOC109142602 [Larimichthys crocea]	---NA---	Salinity	-0.798258	-0.827819	-0.706641	-0.120352	-0.125651	-0.948601	0.0356383	-0.104337	0.146723	0.325539	0.875672	0.13733	0.568324	1.58122	0.827256
Gmr#S41437102	uncharacterized protein LOC115383145 [Salarias fasciatus]	---NA---	Salinity	-1.04264	-3.59216	-0.255803	1.343	-1.60739	-0.570463	-0.650765	1.64747	0.637109	0.39498	0.885766	0.202406	1.32482	1.43245	2.23243
Gmr#ENSGMOT00000013503	uncharacterized protein LOC115548628 [Gadus morhua]	---NA---	Salinity	1.01392	1.31653	0.618163	-0.327687	0.0201941	0.155855	-0.596458	-0.00863031	-0.176323	-1.01863	-0.653519	-1.0635	-1.02219	-1.30276	-0.607863
Gmr#GENSCAN00000003298	NLRC3-like	nlrc3	Salinity	0.0332742	-0.0690147	0.219438	0.344099	0.541828	0.185573	0.564265	-0.407081	-0.164786	-1.00504	-0.615416	-0.827819	-0.60502	-0.563646	-0.540027
Gmr#GmE091117i12298	pro-neuregulin-4, membrane-bound isoform	nrg4	Salinity	0.0819191	0.611094	0.603183	1.18017	0.665661	1.39935	1.39441	-0.211635	-0.311503	-0.0551957	0.29814	0.366429	0.098969	0.148961	0.13242
Gmr#GmA0000018409	pleckstrin homology-like domain family A member 2 isoform X1	phlda2	Salinity	0.529281	0.450084	0.53366	0.935669	1.30258	1.58424	1.46993	0.734083	0.39935	-0.601221	0.766848	-0.134878	0.151362	0.0552915	0.564265
Gmr#GmA0000016286	polycystic kidney disease 2	pkd2	Salinity	-0.732052	-0.725959	0.053344	0.252398	-0.639695	0.120451	-0.181421	1.08743	0.204233	0.85048	0.499606	1.24025	0.493297	-0.133564	0.346298
Gmr#GENSCAN00000003695	DNA-directed RNA polymerase II subunit RPB2-like	polr2b	Salinity	0.295836	0.399921	0.227861	0.899426	0.426432	0.628608	0.794858	-0.549916	0.159396	0.0539429	-0.998557	-0.176323	-0.309176	-0.529071	-0.0908534
Gmr#GmA0000003431	suppressor of SWI4 1 homolog	ppan	Salinity	0.070815	0.64273	0.246224	0.31563	0.7413	0.686638	1.08743	0.0963447	-0.0384362	-0.39835	0.254806	-0.341417	-0.266637	-0.358396	-0.400538
Gmr#GmA0000004388	peroxisome proliferator-activated receptor gamma coactivator-related protein 1	pprc1	Salinity	0.0206331	0.436354	0.0732415	0.296899	0.594661	0.817816	1.07036	0.33971	0.204898	-0.49057	0.135586	-0.227741	-0.0243197	-0.190299	-0.105678
Gmr#Singlet26885	kinase C alpha type isoform X1	prkca	Salinity	1.07856	0.415807	0.615729	0.436354	-0.437228	0.0424568	0.212902	0.253085	-0.91533	-0.129613	-0.83754	-0.676267	-0.41792	-0.864731	-0.41792
Gmr#GENSCAN00000014176	phosphoribosyl pyrophosphate synthase-associated protein 1 isoform X2	prpsap1	Salinity	0.512102	1.92084	1.42779	1.33716	0.585323	0.929336	1.32373	-0.0758749	-0.21661	0.0262051	-0.125651	0.368663	-0.0551957	-0.0313952	0.615066
Gmr#GmA0000007930	prostaglandin I2 synthase	ptgis	Salinity	0.180495	0.460767	0.514573	0.422559	0.768076	1.4344	1.00289	0.262746	0.555757	-0.599318	-0.134878	0.103767	-0.0854247	0.24366	0.18705
Gmr#GmA0000019187	PWWP domain-containing DNA repair factor 3A-like	pwwp3a	Salinity	-0.753605	-0.687061	0.0784113	0.18164	-0.621056	0.059946	-0.356144	0.97568	0.108581	0.867226	0.408321	1.27998	0.524708	-0.192825	0.180986
Gmr#GENSCAN00000026929	fantom-like	rpgrip1l	Salinity	-0.630405	-0.671746	0.13416	0.338615	-0.466758	0.164561	-0.246104	1.08375	0.21927	0.769059	0.40316	1.19232	0.446345	-0.134878	0.341354
Gmr#GmA0000017385	ribosomal RNA processing 15 homolog	rrp15	Salinity	0.146723	0.79611	0.637334	0.406407	0.676688	0.909689	1.06673	0.0632584	0.452846	-0.380729	0.13622	-0.738119	-0.244887	0.0411202	-0.225275
Gmr#GmA0000018548	sialic acid-binding Ig-like lectin 14	siglec14	Salinity	-0.9568	-0.408168	-0.197865	-0.353888	0.283843	-0.111031	0.241612	1.04513	1.13479	0.177555	0.874084	0.163591	0.340258	0.450282	0.222801
Gmr#GmA0000013213	solute carrier family 12 member 10, tandem duplicate 3	slc12a10.3	Salinity	-0.133564	-0.173767	0.523878	-0.201634	-0.90381	-1.44361	-1.28865	1.78886	1.10129	0.0475173	1.5951	0.198593	-0.451013	-0.500802	-0.051024
Gmr#GENSCAN00000011971	ATP-dependent RNA helicase TDRD12 isoform X2	tdrd12	Salinity	-0.175045	0.209395	0.872235	0.517048	0.157625	0.0388953	-0.0813396	-0.577248	0.0357862	-0.519039	-0.938098	-1.08134	-0.8024	-0.860764	-0.627607
Gmr#GmA0000013093	AP-4 complex accessory subunit tepsin isoform X2	tepsin	Salinity	-1.04754	-0.874207	0.0588937	0.209895	-0.817214	0.180332	-0.35727	1.31366	0.419469	1.07643	0.645661	1.47955	0.660178	-0.051024	0.536796
Gmr#S41395989	tumor necrosis factor receptor superfamily member 9-like isoform X3	tnfrsf9	Salinity	0.08804	0.196442	0.471729	1.0511	1.47353	1.62504	1.86145	0.843992	0.311148	-1.82375	0.0219508	-1.42116	-0.78073	0.124534	0.671623
Gmr#Contig2333	zinc finger CCHC domain-containing protein 3	zcchc3	Salinity	1.05619	1.20423	0.937602	-0.331132	-0.137504	0.284722	0.756331	-0.244887	-1.09424	0.475334	-0.697774	-0.643394	-0.377401	-0.860764	0.0223904
Gmr#GmA0000010934	zymogen granule membrane protein 16-like	zg16	Salinity	-1.03562	-0.397255	-0.196607	-0.424385	0.374262	0.0344558	0.270904	1.06401	1.33243	0.0622037	0.911044	0.0114425	0.198759	0.13416	0.176088
Gmr#S41424546	ANTAGONIST OF LIKE HETEROCHROMATIN 1-like	asrgl1	Salinity	0.426238	1.20923	-0.232661	-0.321928	-0.295135	-0.0593553	0.510868	0.173807	0.179351	0.345015	0.711464	0.800626	0.609332	0.277009	0.396119
Gmr#GmA0000003521	sarcoplasmic/endoplasmic reticulum calcium ATPase 1	atp2a1	Salinity	1.08988	0.452451	0.392137	0.815529	0.958196	0.851782	0.325178	-0.588805	0.11466	-0.378512	-0.483364	-0.333424	-0.332278	1.6827	0.851261
Gmr#GmA0000010772	Bloom syndrome protein homolog	blm	Salinity	-1.50741	-1.84559	-1.67175	0.188858	0.377257	-0.181421	-0.158337	-0.332278	1.62149	-0.499782	0.965784	-0.123004	0.0831412	-0.467801	0.570464
Gmr#GmA0000016595	BCL2 interacting protein 3	bnip3	Salinity	0.364199	-0.468844	0.263958	0.093879	-0.311503	-0.212881	-0.572405	-0.349365	-0.0731347	0.240759	0.00404521	0.447721	0.233108	0.928512	1.07978
Gmr#GmA0000009605	creatine kinase, muscle b	ckmb	Salinity	0.540988	0.423913	0.337703	0.913488	0.664059	0.631288	-0.105678	-0.473008	-0.1137	-0.126973	-0.348232	-0.168642	-0.340277	1.57992	0.538262
Gmr#GENSCAN00000061430	cytochrome P450 2D15-like	cyp2d15	Salinity	0.117005	-0.108357	0.374262	-0.134878	-0.16092	-0.125651	-0.207893	0.337339	-0.15056	-0.422233	-0.226509	0.180332	0.742024	1.36438	0.8604
Gmr#GmA0000006030	glutamine amidotransferase-like class 1 domain-containing protein 3A, mitochondrial	gatd3a	Salinity	-0.249749	-0.340277	-0.704872	0.0485614	-0.212881	-0.420078	0.822401	1.32229	0.190174	0.736966	0.165531	-0.510962	-0.876566	-0.738984	-0.187768
Gmr#GmA0000006056	glutamine amidotransferase-like class 1 domain-containing protein 3A, mitochondrial	gatd3a	Salinity	-0.221568	-0.314986	-0.674461	0.0476664	-0.192825	-0.382944	0.874613	1.32085	0.223643	0.699701	0.15859	-0.52707	-0.87342	-0.729444	-0.199123
Gmr#F20B2PE02I6GUX	interferon-induced very large GTPase 1-like	gvinp1	Salinity	1.44654	3.24605	1.28455	0.706041	2.49574	-0.951588	0.21625	0.168933	0.00375589	0.776207	0.796611	-0.10165	1.6398	0.105008	0.996254
Gmr#GENSCAN00000002225	keratin, type I cytoskeletal 13-like	krt13	Salinity	0.252398	1	-0.109695	-0.793272	-1.22157	-1.26484	0.0738487	-1.03562	0.113879	-0.519039	0.114348	0.229721	-0.102994	0.448312	0.481163
Gmr#GENSCAN00000070550	keratin, type I cytoskeletal 13-like	krt13	Salinity	0.0123153	-0.969381	-0.10165	-0.819668	-1.20602	-1.2302	0.0746082	-1.02928	0.177719	-0.464668	0.123277	0.201908	-0.0440443	0.342817	0.509635
Gmr#GmA0000011411	keratin, type I cytoskeletal 13-like	krt13	Salinity	-0.151859	0.0400815	0.313836	-0.475085	-0.849599	-1.04124	-1.06626	-0.62854	-0.827006	-0.37629	-0.291604	-0.145351	0.734323	1.00202	0.747827
Gmr#GmA0000018983	macrophage-expressed gene 1 protein	mpeg1	Salinity	1.2348	-0.121679	0.404878	-0.982583	-0.367371	-0.686164	-0.691534	-0.24123	1.34117	-0.181421	0.437135	-0.70044	0.671164	0.694555	0.471329
Gmr#GmA0000011161	myosin heavy chain, fast skeletal muscle-like	myh3	Salinity	1.45918	0.831358	0.375946	1.0386	1.15972	0.386091	-0.0214797	-0.682573	-0.0172093	-0.441483	-0.648926	-0.326537	-0.546956	1.9105	0.751708
Gmr#GmA0000001561	myosin regulatory light chain 10	myl10	Salinity	0.911858	0.782149	0.336246	1.0523	1.07795	1.00839	0.234975	-0.882056	0.180822	-0.386259	-0.638769	-0.564622	-0.549916	2.43129	1.33097
Gmr#GmA0000011523	myosin light chain 3-like	myl3	Salinity	0.427013	0.307751	0.259806	0.757794	0.667722	0.720707	0.120451	-0.463622	0.223306	-0.243669	-0.364012	-0.464668	-0.276199	1.65472	0.760724
Gmr#GENSCAN00000075812	L-rhamnose-binding lectin SML-like isoform X2	---NA---	Salinity	-0.317304	-0.705757	-0.584	-0.402722	0.389111	0.0964989	0.0954196	2.00115	2.04335	0.0952654	0.702046	-0.107018	-0.045443	-0.352759	0.600555
Gmr#S55464591	---NA---	---NA---	Salinity	-0.195348	-0.0100637	-0.0703893	-0.355016	0.508198	-0.164786	0.227861	0.407555	-0.00575927	-0.252173	0.148801	-0.554834	-0.621056	-1.35896	-1.15251
Gmr#GENSCAN00000074174	neoverrucotoxin subunit beta-like	---NA---	Salinity	1.74565	0.582728	1.01275	-1.0321	0.013043	-0.138814	1.95568	-0.446786	-1.08134	0.57906	-0.73292	-0.704872	-0.292782	2.25567	-0.828632
Gmr#GENSCAN00000059155	rCG40478, isoform CRA_c	---NA---	Salinity	0.940645	-0.102994	0.836501	-0.178874	0.190339	1.27823	1.05799	-0.518031	-0.516015	-0.595504	-0.258217	-1.10635	-0.929791	0.790359	1.96522
Gmr#ENSGMOT00000007141	uncharacterized protein LOC115548210 [Gadus morhua]	---NA---	Salinity	1.07461	0.667493	1.74662	-0.378512	0.0619024	-0.23634	-0.24245	0.336974	0.0852824	-0.567545	-0.194087	-0.459432	-1.00935	-0.557778	0.0871202
Gmr#ENSGMOT00000007866	uncharacterized protein LOC115548210 [Gadus morhua]	---NA---	Salinity	1.03534	0.567682	1.84011	-0.56267	-0.0214797	-0.271426	0.136854	0.22651	-0.0200577	-0.392867	-0.120352	-0.518031	-1.0229	-0.665393	-0.0285692
Gmr#GmA0000011319	uncharacterized protein LOC115548796 [Gadus morhua]	---NA---	Salinity	0.783638	-0.271426	-0.314986	0.77967	0.227354	0.749038	1.05619	1.43518	0.931536	-0.54498	-0.0172093	0.538471	0.48217	-0.0854247	-0.146655
Gmr#S41452812	uncharacterized protein LOC115561070 [Gadus morhua]	---NA---	Salinity	-1.60881	1.06613	-1.69153	-0.0129262	-1.37016	-1.64108	-2.36008	-1.72334	-1.40218	0.802386	-0.936591	-0.603122	1.74855	0.31276	-0.00575927
Gmr#Singlet25641	S100-A16-like	s100a16	Salinity	-0.498761	0.589659	-0.130931	2.96804	-0.90381	-0.718088	-0.117695	0.181804	0.444969	2.36068	1.00144	1.3655	1.97994	1.15521	1.39025
Gmr#GENSCAN00000032428	deoxynucleoside triphosphate triphosphohydrolase SAMHD1 isoform X2	samhd1	Salinity	0.348317	0.798115	0.270034	-0.0257376	-0.171207	0.675996	0.265865	0.037414	0.27439	0.272297	0.795859	0.688962	1.47433	0.0837527	1.06311
Gmr#GmA0000002857	Troponin C, slow skeletal and cardiac muscles	tnnc1	Salinity	0.843215	0.520356	0.295482	0.723563	0.928512	0.91648	0.275262	-0.517024	0.180822	-0.158337	-0.374066	-0.23634	-0.261832	1.74613	0.80667
Gmr#Contig10816	troponin I, slow skeletal muscle-like isoform X1	tnni1	Salinity	0.690358	0.807175	0.194295	0.991657	0.864071	0.645209	0.0677876	-0.292782	0.227185	-0.368489	-0.362891	-0.306846	-0.231432	2.52782	1.26534
Gmr#GmA0000000942	long-chain-fatty-acid--CoA ligase ACSBG2-like isoform X1	acsbg2	Salinity & time	-0.78576	-1.01935	-0.828632	-0.187768	-0.627607	-0.978196	-1.2302	0.211565	1.06371	0.231922	0.676457	0.699466	0.892446	0.726663	0.254289
Gmr#GENSCAN00000004076	aerolysin-like protein	aep1	Salinity & time	-2.16768	-1.24123	-1.852	-0.797428	-1.13225	-0.194087	0.0383026	0.616614	0.596841	1.18017	0.446541	1.4434	1.51705	1.32988	-0.163499
Gmr#GENSCAN00000014900	aerolysin-like protein	aep1	Salinity & time	-2.14568	-1.66175	-1.98039	-1.25399	-1.32769	-0.595504	0.646112	0.416962	0.622821	0.999711	0.445951	1.33279	1.89808	1.53032	-0.0257376
Gmr#GENSCAN00000036535	aerolysin-like protein	aep1	Salinity & time	-2.07793	-1.95457	-2.32625	-0.708408	-0.960512	-0.550901	0.223812	-0.253384	-0.0071955	0.719994	-0.249749	1.2709	1.31079	1.09727	-0.465713
Gmr#GENSCAN00000046363	aerolysin-like protein	aep1	Salinity & time	-2.14372	-1.61447	-1.91342	-1.27143	-1.29983	-0.580145	0.644758	0.482372	0.598806	1.00578	0.465341	1.30686	1.90347	1.56022	0.0560412
Gmr#GENSCAN00000053672	aerolysin-like protein	aep1	Salinity & time	-1.51551	-2.8534	-3.11853	-1.97636	-1.69153	-0.57628	0.594008	0.042754	-0.71721	0.134477	-0.192825	0.749281	0.954277	2.29761	-0.157044
Gmr#GENSCAN00000057640	aerolysin-like protein	aep1	Salinity & time	-2.33199	-2.29572	-2.42519	-1.67536	-1.50437	-0.90381	0.11466	0.183114	0.358084	1.05469	0.0478156	1.40087	1.64386	1.65699	0.181968
Gmr#GENSCAN00000060509	aerolysin-like protein	aep1	Salinity & time	-2.30042	-1.9279	-2.52582	-1.73335	-1.66221	-0.838347	0.589876	0.542038	0.84218	1.40125	0.424688	1.39593	1.92522	1.8044	-0.197865
Gmr#GENSCAN00000061084	aerolysin-like protein	aep1	Salinity & time	-2.11003	-1.50538	-1.86592	-1.1157	-1.21785	-0.512985	0.619271	0.451859	0.700873	1.0619	0.471129	1.30294	1.89164	1.52949	0.00911773
Gmr#GENSCAN00000067708	aerolysin-like protein	aep1	Salinity & time	-2.41873	-1.16672	-1.64893	-0.530071	-0.593593	-0.230203	-0.158337	-0.1137	0.508814	1.07704	0.129103	1.49736	1.5454	0.666347	-0.316146
Gmr#GENSCAN00000072279	aerolysin-like protein	aep1	Salinity & time	-2.3048	-2.37934	-2.4359	-1.75104	-1.52005	-0.975263	0.0854355	0.14401	0.330792	1.03091	0.00158784	1.3474	1.59902	1.62149	0.143213
Gmr#GENSCAN00000077518	aerolysin-like protein	aep1	Salinity & time	-2.01114	-1.43616	-1.9501	-1.08678	-1.36233	-0.506907	0.0516982	0.778432	0.88071	1.34997	0.583376	1.2849	1.84011	1.6425	-0.343692
Gmr#GmA0000004967	aerolysin-like protein	aep1	Salinity & time	-2.41684	-1.13356	-1.93093	-1.64985	-1.36905	-0.637842	0.0564912	0.446738	1.00549	1.37932	0.0169791	1.28947	0.997982	1.24229	-0.487486
Gmr#GmA0000004967_1	aerolysin-like protein	aep1	Salinity & time	-2.57749	-1.614	-2.45943	-2.03703	-0.0426443	-0.704872	0.198427	0.292652	0.807932	1.48439	-0.16221	1.44615	1.07309	1.22196	-0.776525
Gmr#GmA0000010408	aerolysin-like protein	aep1	Salinity & time	-2.15023	-2.67672	-2.33285	-2.74696	-2.59646	-0.896078	0.943971	0.797363	0.43733	0.0834469	0.43226	1.7117	1.28384	2.64747	0.290886
Gmr#GmA0000013739	aerolysin-like protein	aep1	Salinity & time	-2.30422	-2.98987	-2.92884	-1.88986	-1.90304	-1.27858	0.453834	0.417733	-0.109695	0.166503	0.0600964	1.47233	1.3876	2.0315	0.214073
Gmr#GmA0000016987	aerolysin-like protein	aep1	Salinity & time	-1.75018	-1.63599	-2.12466	-1.32366	-1.31788	-0.393965	0.198924	0.466736	0.658128	0.897275	0.492079	0.903468	0.924673	1.72071	0.0611497
Gmr#GmA0000016987_1	aerolysin-like protein	aep1	Salinity & time	-2.16157	-1.926	-2.47405	-1.58496	-1.49672	-0.799916	0.667722	0.478145	0.6333	1.02826	0.474933	1.37407	1.8725	1.84788	-0.0579701
Gmr#GENSCAN00000025062	neuroblast differentiation-associated protein AHNAK-like	ahnak	Salinity & time	0.586623	0.565118	0.395739	0.989936	1.06915	0.736244	0.552368	0.0152284	-0.269033	-0.638769	-0.409255	-0.699552	-0.453122	-0.672652	-0.27739
Gmr#GmA0000019085	neuroblast differentiation-associated protein AHNAK-like isoform X4	ahnak	Salinity & time	0.455218	0.533034	0.517875	1.01713	0.900503	0.846584	0.332789	0.217591	-0.361768	-0.409255	-0.405992	-0.280956	-0.342555	-0.54498	-0.209141
Gmr#GENSCAN00000052840	C->U-editing enzyme APOBEC-2-like	apobec2	Salinity & time	-0.586885	-0.761285	-1.04474	-1.06419	-1.12961	-1.07861	-0.963474	-0.00288251	-0.137504	0.0613002	0.0101344	0.111695	0.0738487	-0.0114956	0.0490091
Gmr#GENSCAN00000053825	barrier-to-autointegration factor-like isoform X1	banf1	Salinity & time	-0.289244	0.733124	0.582296	-0.480265	0.793107	-0.620117	-0.535058	-1.20664	-0.85997	-0.189034	-0.946357	-0.889863	-0.673556	-1.30743	-0.250962
Gmr#S43501120	apoptosis regulator BAX-like	bax	Salinity & time	-1.52005	-1.15769	-0.598365	-0.731183	-0.614474	-0.529071	-0.704872	0.864071	1.17169	1.61176	1.14976	0.900772	1.90023	0.146563	1.31905
Gmr#GENSCAN00000064089	apoptosis facilitator Bcl-2-like protein 14	bcl2l14	Salinity & time	-0.586885	-0.862352	0.380446	-0.371838	-0.509949	-0.635987	-0.286881	0.0421597	-1.20163	0.863284	0.340623	0.589442	0.879914	0.531156	0.372767
Gmr#GmA0000006172	LEG1 homolog	c6orf58	Salinity & time	0.994241	0.581864	1.16294	1.17756	1.15297	1.15136	1.0505	-0.0894982	0.0534937	-0.0342157	0.149761	-0.0257376	-0.258217	-0.257011	0.309002
Gmr#GmA0000003910	caspase-8-like	casp8	Salinity & time	0.310432	0.0267928	0.896737	-0.00863031	0.220278	0.144967	0.208061	-1.54893	1.40622	-0.752749	-1.21288	-1.05658	-1.18078	-1.13093	0.151683
Gmr#S55476230	monocyte chemotactic protein 1B-like	ccl2	Salinity & time	-0.799087	-0.674461	-0.696884	-1.07451	-1.14666	-1.51753	-0.9115	-1.20539	-0.578214	-0.815575	0.1976	0.267774	0.0865074	0.879914	0.237354
Gmr#S41642396	C-C motif chemokine 20-like	ccl20	Salinity & time	0.99827	1.36142	1.1933	1.23006	1.58294	1.22432	1.93457	0.921937	0.329703	-0.577248	0.226679	0.0267928	-0.134878	-0.392867	0.0934172
Gmr#Contig9919	cornifelin homolog	cnfn	Salinity & time	-0.532068	-0.382944	0.495329	0.191986	-0.284514	0.317966	-0.312665	0.0270868	1.17951	0.0885002	0.831358	0.380822	0.39479	1.65245	1.45958
Gmr#GENSCAN00000064598	collagen alpha-1(X) chain	col10a1	Salinity & time	-0.953079	-1.24306	-0.301002	-0.519039	-0.881273	-0.40163	-0.609755	0.256528	0.710992	0.152484	0.77152	0.376508	1.17592	0.562133	0.206229
Gmr#GmA0000019790	cytochrome P450, family 1, subfamily C, polypeptide 2	cyp1a2	Salinity & time	0.641154	0.0147911	-0.168642	-0.607863	-0.491597	0.321387	-0.358396	1.38345	1.81249	1.31653	1.45522	1.41043	1.84996	1.86723	1.60955
Gmr#GmA0000001871	desmin	des	Salinity & time	1.72499	0.891643	1.15618	1.29832	1.51128	1.34154	0.39973	-0.413594	-0.0186342	-0.336855	-0.563646	-0.273814	-0.319618	1.77794	0.876201
Gmr#GmA0000018494	type I iodothyronine deiodinase	dio1	Salinity & time	-0.718088	-0.751035	-0.0813396	-0.0565835	-0.770618	-0.402722	-0.951588	0.263785	1.01596	0.680845	1.35328	1.22095	0.627271	1.20656	0.563838
Gmr#GmA0000018501	type I iodothyronine deiodinase	dio1	Salinity & time	-0.6107	-0.666302	-0.102994	-0.107018	-0.637842	-0.365133	-0.748461	0.172831	0.896737	0.582944	1.12124	0.997405	0.557455	1.12124	0.414461
Gmr#GmA0000005702	dispatched RND transporter family member 3	disp3	Salinity & time	-1.20414	-1.56023	-1.54646	-0.682573	-1.16672	-1.84036	-0.16221	-0.393965	-0.00575927	0.43226	-0.0976108	-0.0989585	0.291239	-0.313826	-0.186501
Gmr#GmA0000004347	dynein assembly factor 5, axonemal	dnaaf5	Salinity & time	0.525538	0.329341	-0.120352	0.29956	0.226172	0.16537	0.38628	-0.617298	-0.0799754	-0.827006	-0.991318	-1.28333	-1.12565	-1.334	0.0105703
Gmr#GENSCAN00000068320	ephrin type-A receptor 4a-like	epha4	Salinity & time	0.414076	0.293536	-0.0342157	0.317067	0.194955	0.130523	0.333698	-0.528071	-0.144046	-0.767231	-0.889084	-1.08746	-0.934328	-1.19912	0.0805455
Gmr#GENSCAN00000011051	FYVE, RhoGEF and PH domain-containing protein 3-like	fgd3	Salinity & time	1.19429	1.09573	1.2059	1.19826	1.05709	1.15618	1.02709	-0.269033	-0.00288251	0.0363779	-0.0621217	-0.0676387	-0.102994	-0.0827026	0.0549917
Gmr#GENSCAN00000071537	fibronectin-like	fn1	Salinity & time	0.862759	3.01392	0.0143539	-0.0257376	0.4856	2.08498	-0.124328	-1.75745	-0.890641	-1.0115	-1.76469	-0.0565835	-1.19535	0.99137	0.078716
Gmr#S43506701	fibronectin-like	fn1	Salinity & time	0.674614	0.483178	-0.509949	0.155534	0.407555	0.135745	-0.252173	-0.835116	-0.919912	-1.29278	-0.805705	-1.02928	-1.25157	-0.480265	-0.390668
Gmr#GmA0000007149_1	glucocorticoid induced 1a	glcci1	Salinity & time	1.09604	1.15843	1.06582	1.2099	1.11092	1.04365	1.0908	0.0634092	0.0683926	0.00375589	0.0218044	-0.0579701	-0.0243197	-0.00288251	0.0081018
Gmr#F20B2PE01EO09N	general transcription factor II-I repeat domain-containing protein 2-like	gtf2ird2	Salinity & time	-0.883621	-0.818851	0.152965	0.324997	-0.753605	0.155213	-0.385155	1.27614	0.324455	1.01013	0.606694	1.47594	0.615287	-0.129613	0.499402
Gmr#ENSGMOT00000008920	interferon-induced very large GTPase 1-like	gvinp1	Salinity & time	1.29477	1.70604	1.18705	0.951485	1.4387	-0.0976108	0.327167	0.121863	-1.19093	0.477141	-1.13291	-0.217851	-0.549916	-0.551885	0.0513992
Gmr#ENSGMOT00000010512	interferon-induced very large GTPase 1-like	gvinp1	Salinity & time	1.36401	1.81756	1.26639	0.989363	1.41812	0.111228	0.380446	0.179515	-1.1635	0.59706	-1.11036	-0.130931	-0.54893	-0.498761	0.0147911
Gmr#S41452599	interferon-induced very large GTPase 1-like	gvinp1	Salinity & time	0.628831	2.23447	-0.182692	0.0313562	-0.168642	1.75682	0.0325362	-1.4844	-0.535058	-1.06281	-1.09424	-0.120352	-1.28924	0.692455	-0.00863031
Gmr#GENSCAN00000003276	interferon-induced very large GTPase 1-like isoform X3	gvinp1	Salinity & time	1.20025	1.71076	0.291592	-0.187768	1.10998	0.437721	0.334789	-1.38073	-1.65627	-1.15056	-1.68032	-0.632268	-1.29396	-0.444667	-0.804054
Gmr#GENSCAN00000006984	interferon-induced very large GTPase 1-like isoform X3	gvinp1	Salinity & time	1.8365	2.24948	0.653355	-0.115033	1.38045	0.576906	0.450084	-1.25399	-1.53506	-0.75873	-1.64754	-0.302173	-1.04963	-0.297485	-0.899176
Gmr#GENSCAN00000034454	interferon-induced very large GTPase 1-like isoform X3	gvinp1	Salinity & time	1.2512	1.80945	0.230398	-0.157044	1.17397	0.453044	0.233447	-1.3173	-1.69777	-1.03492	-1.76341	-0.584963	-1.23879	-0.39835	-0.784085
Gmr#GmA0000009106	haloacid dehalogenase-like hydrolase domain-containing 5	hdhd5	Salinity & time	-0.900722	-0.133564	-0.841571	-0.410341	0.274913	-0.447844	-0.739848	1.15264	0.205896	1.30472	0.222801	1.23786	0.556181	0.566827	0.077041
Gmr#GmA0000000626	heterogeneous nuclear ribonucleoproteins A2/B1-like	hnrnpa2b1	Salinity & time	-0.784923	1.16942	0.334607	-0.0370307	-0.366252	-0.697774	-0.501821	0.1938	-0.0827026	0.551099	0.657673	1.06643	0.337156	0.683159	0.585323
Gmr#GmA0000020453	immediate early response gene 5-like protein	ier5l	Salinity & time	-0.295135	-0.155749	-0.565597	-0.584963	-0.766383	-1.0036	-1.01221	0.0368218	0.0238564	0.458584	0.316528	0.443203	0.401825	0.459576	-0.0114956
Gmr#GmA0000007025	immunoglobulin lambda-1 light chain-like	iglc1	Salinity & time	-0.0703893	0.196112	-0.738984	-0.944858	-0.573375	-1.12697	0.0843644	0.722134	0.517255	0.545824	0.518908	0.538262	0.689893	0.1938	0.311327
Gmr#GmA0000009184	iron-responsive element-binding protein 2-like	ireb2	Salinity & time	-1.30859	-0.232661	-0.77989	-1.02928	-1.14861	-1.3471	-0.769772	-0.0100637	-0.0579701	-0.183963	0.234805	-0.226509	-0.0989585	0.523048	0.224149
Gmr#GmA0000018781	interferon regulatory factor 2-binding protein 2	irf2bp2	Salinity & time	0.257045	-1.12234	-0.660837	-1.2558	-0.594549	-1.21661	-1.50995	1.31797	-1.56706	-0.312665	0.828025	0.19446	0.307573	0.156498	0.0839056
Gmr#S44180322	kell blood group glycoprotein-like isoform X1	kel	Salinity & time	0.0388953	-0.238787	0.393274	-0.197865	-0.232661	-0.351628	-0.423309	0.556606	0.704865	0.98965	0.145286	0.648146	0.31563	1.11279	0.723087
Gmr#GENSCAN00000057003	kinesin-1 heavy chain isoform X1	kif5b	Salinity & time	0.210897	0.839338	0.709812	0.775219	0.780661	1.07917	0.874613	-0.308011	0.576906	0.40679	-0.279768	-0.279768	-0.327687	-0.24245	0.323372
Gmr#GmA0000017460	protein-lysine 6-oxidase-like	lox	Salinity & time	0.656763	0.378944	-0.130931	0.387223	0.318326	0.186393	0.498994	-0.701327	-0.077243	-0.937344	-1.1375	-1.49416	-1.25278	-1.48027	-0.0440443
Gmr#S41369799	protein-methionine sulfoxide oxidase mical2b-like isoform X2	mical2b	Salinity & time	0.198593	0.201576	0.0712696	0.224317	0.42082	0.201576	0.571107	-0.0922074	-0.886745	-0.0676387	-0.0143553	-0.181421	-0.0717627	-0.695103	-1.02574
Gmr#GENSCAN00000042288	mucin-2-like	muc2	Salinity & time	-0.232661	0.319586	0.943694	0.506353	0.860923	0.137648	0.881773	-0.857583	-0.814755	-1.00288	-0.85997	-0.678072	-0.443607	-0.820485	-0.701327
Gmr#GmA0000011333	mucin-2-like	muc2	Salinity & time	-0.799916	0.617941	2.27439	0.170232	2.26882	0.152965	1.75195	-2.09963	-1.73205	-2.2854	-2.2966	-1.26604	-0.549916	-2.14405	-1.6173
Gmr#Contig12617	mucin-5AC-like, partial	muc5ac	Salinity & time	0.667263	0.21625	0.209395	1.01188	1.20224	0.487824	0.735043	-0.768925	0.323011	-0.595504	-0.530071	-0.60502	-0.249749	-1.16157	-0.133564
Gmr#GENSCAN00000043534	myb-related transcription factor, partner of profilin-like	mypop	Salinity & time	2.94453	0.912945	0.579491	2.69059	0.0210722	0.977384	-0.295135	0.0635599	-1.0165	-1.42975	-1.09288	-1.49825	-1.1177	-1.8472	-0.950842
Gmr#S41419132	adenain	---NA---	Salinity & time	0.298318	1.07765	0.187379	0.977952	0.91376	1.3827	0.678996	-0.108357	-1.10568	-0.16221	-0.511974	-0.304511	-0.35727	-0.448901	-0.0370307
Gmr#GENSCAN00000020116	aerolysin-like protein	---NA---	Salinity & time	-2.10467	-1.24001	-1.70487	-0.85997	-1.0165	-0.447844	0.618606	0.459576	0.735524	1.08651	0.591614	1.32662	1.86723	1.36438	-0.0703893
Gmr#GENSCAN00000073137	crystallin J1B-like isoform X2	---NA---	Salinity & time	-0.0172093	-0.329985	0.219606	0.195286	-0.205393	-0.182692	-0.197865	0.759747	0.648146	0.839596	0.555969	0.533242	0.707925	1.00665	1.04127
Gmr#ENSGMOT00000017768	DELTA-sagatoxin-Srs1a-like	---NA---	Salinity & time	-1.04754	-0.457332	-0.825379	-0.555816	-0.620117	-0.659011	-0.621056	-0.0989585	0.923031	0.384772	0.0765846	0.55385	-0.709291	0.333334	0.428372
Gmr#S43496631	DELTA-thalatoxin-Avl1a-like	---NA---	Salinity & time	-1.3978	-0.715454	-2.05693	-1.1884	-0.728574	-0.944858	-0.794104	-0.707525	1.63801	0.554061	-0.0690147	0.637109	-1.09153	-0.232661	0.49147
Gmr#GENSCAN00000044715	fish-egg lectin-like	---NA---	Salinity & time	1.21156	0.249994	1.92194	2.76415	1.8847	3.309	0.910773	0.545192	0.670475	0.0937251	-0.23634	-0.418999	-0.163499	-0.738119	0.478346
Gmr#GmA0000020348	fish-egg lectin-like	---NA---	Salinity & time	0.355129	-0.00432161	1.0505	0.998846	0.904008	1.6398	0.519321	-0.0271541	0.535332	-0.289244	-0.199123	-0.795767	-0.0257376	-0.761285	0.00332202
Gmr#S55474377	hypothetical 18K protein - goldfish mitochondrion	---NA---	Salinity & time	0.607573	1.14976	0.832899	1.2119	0.677841	1.10036	0.917842	-0.505891	-0.534062	0.345198	-0.0129262	-0.214125	-0.519039	-0.646163	-0.605968
Gmr#GENSCAN00000008251	immunoglobulin light chain L1 region J-C 10.3, partial	---NA---	Salinity & time	-0.0426443	-0.530071	-0.340277	-0.60502	-0.0257376	-1.24001	0.0980422	0.872499	0.481969	1.02063	0.871707	0.263092	1.06854	0.196112	0.41677
Gmr#GENSCAN00000014710	immunoglobulin light chain, partial	---NA---	Salinity & time	0.0354905	-0.508936	-0.50284	-0.688852	0.122334	-1.4049	0.336246	0.928237	0.516636	0.747827	0.947028	0.0430512	1.21257	0.190174	0.48459
Gmr#GENSCAN00000016731	immunoglobulin light chain, partial	---NA---	Salinity & time	0.0380063	-0.487486	-0.500802	-0.714575	0.166179	-1.419	0.346115	0.888702	0.509841	0.70322	0.906981	-0.0285692	1.14656	0.173807	0.45799
Gmr#GENSCAN00000034908	immunoglobulin light chain, partial	---NA---	Salinity & time	0.0679388	-0.498761	-0.509949	-0.696884	0.144808	-1.43242	0.325359	0.923578	0.518701	0.746374	0.956796	0.0582927	1.19265	0.196442	0.462952
Gmr#GmA0000005454	intestinal mucin-like protein	---NA---	Salinity & time	-0.715454	0.599462	2.08192	0.149121	2.12658	0.154249	1.67577	-2.13652	-1.7433	-2.27262	-2.32682	-1.28451	-0.617298	-2.14372	-1.61871
Gmr#Contig6004	---NA---	---NA---	Salinity & time	0.232599	0.439285	0.465341	1.14592	0.880179	0.507173	0.84918	-0.822934	-1.05589	-1.0635	-0.826193	-0.69332	-0.232661	-0.235114	-0.23634
Gmr#ENSGMOT00000012944	---NA---	---NA---	Salinity & time	0.554273	-0.254594	-0.397255	-0.177599	-0.471968	-0.136191	-0.342555	0.541828	0.938708	0.768322	1.04246	0.135269	0.303828	1.28314	0.969735
Gmr#ENSGMOT00000022559	---NA---	---NA---	Salinity & time	-2.33685	-0.639695	-1.3471	-1.14274	-1.01792	-1.31383	-1.52055	-1.25217	0.00636186	0.243147	-0.696884	-0.0881416	-1.09559	-0.109695	-0.255803
Gmr#GENSCAN00000001834	---NA---	---NA---	Salinity & time	0.41889	0.0915713	0.0396366	0.0143539	-0.0894982	0.178861	0.125951	-0.724214	0.0133342	-0.860764	-0.567545	-0.685267	-0.653519	-1.19472	-1.03422
Gmr#GENSCAN00000004636	---NA---	---NA---	Salinity & time	0.558942	-0.00144197	-0.0538064	0.447918	0.989363	1.82113	1.66337	-0.808179	-0.138814	-1.89025	-1.37629	-1.41522	-0.832688	-0.692427	0.734803
Gmr#GENSCAN00000013010	---NA---	---NA---	Salinity & time	-2.60928	-2.93829	-3.00558	-2.95103	-2.25671	-1.65398	-3.26093	-0.695103	-0.555816	-0.731183	-0.881273	-0.691534	0.00839199	-0.849599	-0.662661
Gmr#GENSCAN00000024458	---NA---	---NA---	Salinity & time	-2.42438	-2.80054	-2.84679	-2.73401	-2.10098	-1.54399	-3.00648	-0.682573	-0.572405	-0.729444	-0.891419	-0.712816	-0.041243	-0.877352	-0.697774
Gmr#GENSCAN00000028339	---NA---	---NA---	Salinity & time	1.1769	1.32916	1.38345	1.4112	1.42895	1.22432	1.42663	0.396688	0.190668	-0.374066	0.425075	-0.374066	0.270208	-0.222805	-0.293959
Gmr#GENSCAN00000030863	---NA---	---NA---	Salinity & time	4.55165	4.08265	1.05439	1.9737	1.79486	1.91104	1.83599	0.183933	1.69947	0.478346	0.419276	-1.48336	0.613741	-0.253384	-1.13093
Gmr#GENSCAN00000031834	---NA---	---NA---	Salinity & time	0.528448	0.301515	0.255839	0.0320936	0.176903	0.111695	0.581432	-0.580145	-0.912267	-0.321928	-1.05728	-0.413594	-0.588805	-1.0036	0.0727862
Gmr#GENSCAN00000038085	---NA---	---NA---	Salinity & time	0.526785	0.126423	-0.0100637	-0.27858	0.909689	0.862496	0.331336	-0.640621	-1.34596	-0.463622	-0.553852	-0.747602	-0.574344	-0.840765	-0.658097
Gmr#GENSCAN00000039881	---NA---	---NA---	Salinity & time	0.685245	0.502873	-0.0114956	0.319766	0.415422	0.103767	0.41889	-0.513996	-0.599318	-0.482332	-1.14339	-0.367371	-0.478195	-0.621993	-0.635987
Gmr#GENSCAN00000046981	---NA---	---NA---	Salinity & time	-1.31267	-1.01863	-0.982583	-0.794936	-0.0635029	-0.631337	-0.755315	0.367918	-0.388465	0.140348	-0.00863031	0.350339	0.230228	0.358084	-0.197865
Gmr#GENSCAN00000048097	---NA---	---NA---	Salinity & time	0.13242	0.104697	-0.823749	-0.0662614	-0.695103	-0.273814	-0.672652	0.877791	0.737928	0.440459	0.97568	0.499402	0.565118	1.46953	1.38911
Gmr#GENSCAN00000055647	---NA---	---NA---	Salinity & time	0.529697	0.037414	0.0331266	0.0294408	-0.136191	0.046772	0.154088	-0.724214	0.165046	-0.725959	-0.599318	-0.710173	-0.634129	-1.34369	-0.947105
Gmr#GENSCAN00000065962	---NA---	---NA---	Salinity & time	1.46674	0.364013	1.62371	0.261535	0.297431	0.19413	0.0793256	-0.742437	0.514985	-0.575312	-1.14535	-0.695103	-0.621993	-0.679874	-0.248535
Gmr#S41368392	---NA---	---NA---	Salinity & time	-1.21475	-2.06039	-1.64801	-0.512985	-1.29396	-1.90227	-0.0356239	-0.246104	0.297077	0.602964	0.027675	0.0191704	0.466337	-0.409255	-0.206643
Gmr#S41382105	---NA---	---NA---	Salinity & time	1.05349	1.10253	1.10377	1.12847	1.05319	1.11998	1.09357	0.00361125	-0.0100637	0.0238564	0.00173227	0.148961	0.0325362	-0.0398403	-0.0840643
Gmr#S41385138	---NA---	---NA---	Salinity & time	2.70557	0.483581	0.29814	-0.306846	0.805913	1.03682	2.31761	-2.27501	-1.73769	-2.40218	-2.724	-2.37323	-2.49031	-2.03703	1.28736
Gmr#S41390369	---NA---	---NA---	Salinity & time	1.14592	0.305788	-0.177599	0.371086	0.250852	0.0602469	0.246567	-0.818032	-1.00935	-0.788268	-1.01792	-0.920674	-0.633199	-0.935083	-0.882056
Gmr#S41390912	---NA---	---NA---	Salinity & time	-1.02857	-0.62854	-1.27202	-1.19093	-0.674461	-1.4452	0.45799	0.487621	-0.604071	-0.343692	0.560643	0.647919	0.20025	1.56918	-0.210389
Gmr#S41393218	---NA---	---NA---	Salinity & time	0.719994	0.000144277	-0.0840643	-0.112367	0.0955737	0.378007	0.495736	-1.06901	-1.15186	-1.12499	-1.52607	-1.11303	-1.31325	-1.15963	0.994816
Gmr#S41402947	---NA---	---NA---	Salinity & time	-1.72028	-0.855192	-1.85599	-1.40708	-1.11503	-1.66993	-1.69332	0.08804	-0.0827026	-0.302173	0.0516982	-0.332278	-0.151859	-0.800745	-0.0989585
Gmr#S41406297	---NA---	---NA---	Salinity & time	0.635988	-0.649845	0.183605	0.358084	0.757794	0.216753	0.162945	-0.556797	-0.365133	-0.603122	-1.05797	-0.852798	-0.637842	-0.994218	-0.593593
Gmr#S41416757	---NA---	---NA---	Salinity & time	-1.14209	-0.972325	0.26067	0.322469	-0.871844	0.0371179	-0.724214	1.67024	0.516842	1.37183	0.845546	1.98679	1.02738	-0.328836	0.592484
Gmr#S41417258	---NA---	---NA---	Salinity & time	1.22702	1.07826	1.1665	1.19926	1.18771	1.28736	1.31905	-0.134878	-0.215368	-0.180148	-0.299831	-0.244887	-0.244887	-0.532068	-0.197865
Gmr#S41418210	---NA---	---NA---	Salinity & time	-0.286881	-0.504875	-0.507921	0.174784	-0.772308	-0.657183	-1.09491	0.730967	0.57025	1.28104	1.018	1.56448	0.698529	0.762926	-0.0285692
Gmr#S41419119	---NA---	---NA---	Salinity & time	-0.823749	0.671853	2.1805	0.439481	2.17592	0.150401	1.58511	-1.37016	-1.55876	-1.98441	-1.59455	-1.4916	-0.78073	-1.82863	-0.949348
Gmr#S41426114	---NA---	---NA---	Salinity & time	-0.975997	-0.874207	0.259116	0.311685	-0.78157	0.0640123	-0.539035	1.47073	0.459378	1.18148	0.679689	1.71076	0.797112	-0.289244	0.633524
Gmr#S41454211	---NA---	---NA---	Salinity & time	1.2969	-0.0949116	0.343	-0.0100637	1.37295	1.73745	1.70604	0.375384	-0.620117	-1.17313	0.011588	-0.648926	-0.350497	-0.657183	-0.404903
Gmr#S41454762	---NA---	---NA---	Salinity & time	-0.0662614	-0.80488	-0.288063	-0.520045	-1.13685	-0.9855	-1.16736	-0.264236	0.117161	0.0759761	0.112163	0.399921	0.354206	0.538052	0.0632584
Gmr#S41456239	---NA---	---NA---	Salinity & time	-1.52256	-0.253384	-0.970854	-1.14274	-0.159629	-1.32077	0.337886	0.33971	-0.00432161	-0.176323	0.658811	0.0357862	0.90671	0.566827	0.69129
Gmr#S41580476	---NA---	---NA---	Salinity & time	1.82879	0.0481139	0.119354	-0.810649	0.236164	1.26639	2.14114	-1.67446	-1.58688	-2.46545	-3.00917	-2.33971	-1.76299	-1.50029	1.55809
Gmr#S41581305	---NA---	---NA---	Salinity & time	0.725231	0.693388	-0.0243197	0.707454	0.353284	0.886833	0.602964	-0.232661	-0.627607	-1.38184	-0.582074	-0.369606	-0.459432	-0.0551957	-0.631337
Gmr#S41589172	---NA---	---NA---	Salinity & time	0.974262	0.621488	1.02856	0.794607	1.4937	1.36587	1.37109	1.22331	0.308109	-0.861558	0.0394883	0.0500543	-0.333424	-0.0731347	-0.221568
Gmr#S43500405	---NA---	---NA---	Salinity & time	0.183605	0.724039	0.340806	0.0341603	0.198427	-0.0894982	0.00259919	-1.02432	-0.319618	-1.00863	-0.893751	-0.566572	-0.901494	-0.715454	-0.540027
Gmr#S44170729	---NA---	---NA---	Salinity & time	-1.53804	-1.39835	-1.35783	-1.40708	-1.44679	-1.46989	-1.31962	0.0180013	0.0711181	-0.0426443	0.0637107	0.00418989	-0.00432161	0.0603973	-0.0440443
Gmr#S44181628	---NA---	---NA---	Salinity & time	1.18279	0.55131	0.77769	1.19297	0.974262	0.184425	1.06764	-0.267835	0.584025	-0.402722	-0.123004	-0.204141	0.07552	0.11466	0.17397
Gmr#S44204864	---NA---	---NA---	Salinity & time	0.588791	0.387789	0.757794	0.972563	0.798115	1.31366	0.856998	0.159074	0.420048	-0.920674	-0.126973	-0.396159	-0.423309	0.0383026	0.269512
Gmr#S50148474	---NA---	---NA---	Salinity & time	0.925495	0.630841	1.23413	0.876466	0.47333	1.41812	0.788863	0.095882	0.0527453	-0.129613	-0.230203	-0.362891	-0.621993	0.213571	1.89325
Gmr#S55459389	---NA---	---NA---	Salinity & time	0.299028	0.837274	0.821126	0.311685	0.784632	0.8871	1.0389	0.147042	0.312581	-0.57918	-0.485427	-0.228973	-0.397255	-0.377401	-0.225275
Gmr#S55464880	---NA---	---NA---	Salinity & time	-0.454176	-1.01436	-0.120352	-0.596458	-0.369606	-0.85997	-0.80653	-0.116365	-0.755315	0.792607	0.534705	0.547299	0.601869	0.300626	-0.0114956
Gmr#S55470056	---NA---	---NA---	Salinity & time	-0.388465	-1.03703	-0.683472	0.352363	-0.399445	-0.869477	-1.1903	0.177882	1.244	0.454822	0.620601	1.08131	1.01159	0.843992	0.130839
Gmr#GENSCAN00000006479	piscidin-1 precursor	---NA---	Salinity & time	-0.729444	-0.560715	-0.524064	-0.41792	-1.86631	-0.0071955	-0.892197	0.841404	1.22702	0.979658	0.736004	0.769059	1.18902	1.90509	0.727857
Gmr#GmE091117i07455	pol-like protein	---NA---	Salinity & time	1.14912	0.228199	0.204233	0.2411	0.350706	0.387034	1.01072	-1.11437	-1.13027	-1.13159	-1.60975	-1.17121	-1.16221	-1.36513	0.419855
Gmr#GENSCAN00000035363	RNA-directed DNA polymerase from mobile element jockey-like	---NA---	Salinity & time	-2.47171	-2.74567	-2.81435	-2.78388	-2.11137	-1.54794	-3.0365	-0.66175	-0.524064	-0.712816	-0.92448	-0.630405	-0.0100637	-0.832688	-0.632268
Gmr#S55476872	selection and upkeep of intraepithelial T-cells protein 3-like isoform X3	---NA---	Salinity & time	-1.11703	-0.599318	-1.18967	-1.43776	-1.4489	-0.582074	-1.20289	-0.145351	0.654036	0.196277	0.450676	-0.518031	0.57497	1.10346	0.459576
Gmr#GmA0000005917_1	transketolase-like isoform X1	---NA---	Salinity & time	-1.00432	-0.935837	-1.03773	-0.546956	-0.603122	-0.798258	-0.476122	0.00882739	-0.0524159	0.297963	0.215245	0.568324	0.407746	0.0175631	0.147522
Gmr#GENSCAN00000043547	uncharacterized protein LOC102805758	---NA---	Salinity & time	1.23923	0.392895	0.106715	1.17886	2.05709	3.12784	3.00115	-1.62854	-0.452068	-3.00252	-2.32769	-2.15153	-1.17632	-0.791606	0.532407
Gmr#GENSCAN00000004733	uncharacterized protein LOC105025762 [Esox lucius]	---NA---	Salinity & time	0.506968	0.322289	0.960721	0.492687	0.659039	0.667951	0.381949	-0.0551957	-0.00288251	-1.04054	-0.783247	-0.9855	-0.54498	-0.701327	0.0591943
Gmr#GENSCAN00000010148	uncharacterized protein LOC109990326 [Labrus bergylta]	---NA---	Salinity & time	-0.243669	-0.191563	-0.545968	-0.105678	-0.555816	0.156338	-0.559737	0.531156	1.04543	0.938431	0.797112	0.939538	0.970582	1.54078	1.08651
Gmr#S41389304	uncharacterized protein LOC111835406 [Paramormyrops kingsleyae]	---NA---	Salinity & time	-0.822118	-0.990592	-1.04334	-0.97673	-0.547943	-0.681674	-0.407081	0.710048	0.380822	0.126266	0.24366	-0.105678	0.125321	0.0951113	0.0576919
Gmr#S41420602	uncharacterized protein LOC114574292, partial [Exaiptasia pallida]	---NA---	Salinity & time	0.230398	-0.809826	0.37146	-0.8024	0.00418989	-0.852798	-0.144046	-1.3051	-0.736388	-1.6951	-1.07039	-0.0370307	-1.0827	-1.2558	-0.902267
Gmr#S41408392	uncharacterized protein LOC115184405 [Salmo trutta]	---NA---	Salinity & time	0.77152	0.114348	0.550465	0.197435	0.332789	0.785875	0.843215	-0.968644	-0.800745	-0.892197	-1.16157	-0.889084	-0.9855	-0.899949	0.655399
Gmr#S41401335	uncharacterized protein LOC115535484 [Gadus morhua]	---NA---	Salinity & time	0.745406	1.67715	1.46156	1.21056	0.710048	1.09912	1.40049	-0.0579701	0.492281	-0.0285692	0.221287	-0.320773	0.100515	-0.0496308	0.336428
Gmr#Singlet29634	uncharacterized protein LOC115535871 [Gadus morhua]	---NA---	Salinity & time	0.00274373	0.128787	1.35513	0.270904	0.456207	-0.41792	0.949255	-1.4547	-0.970117	-1.68661	-0.871055	-1.57483	-1.46884	-0.922198	-1.09828
Gmr#GENSCAN00000003302	uncharacterized protein LOC115546039 isoform X5 [Gadus morhua]	---NA---	Salinity & time	-2.67129	-2.99946	-2.90708	-3.1429	-2.3978	-1.60739	-3.24077	-0.686164	-0.343692	-0.712816	-0.662661	-0.640621	0.146883	-0.679874	-0.365133
Gmr#GENSCAN00000050468	uncharacterized protein LOC115548195 [Gadus morhua]	---NA---	Salinity & time	-1.15445	-1.44201	-0.832688	-1.58159	-0.879706	-1.45681	-1.36065	-0.0172093	0.252913	-0.187768	0.421979	0.102682	0.459774	-0.0894982	0.464942
Gmr#ENSGMOT00000002377	uncharacterized protein LOC115548201 isoform X3 [Gadus morhua]	---NA---	Salinity & time	1.13384	0.923578	1.70981	0.324455	0.326986	0.33061	0.13416	-0.469886	-0.209141	-0.847997	-0.273814	-0.856787	-1.88753	-1.82049	-0.567545
Gmr#GmA0000020059	uncharacterized protein LOC115548201 isoform X3 [Gadus morhua]	---NA---	Salinity & time	1.03682	0.888167	1.74178	0.485196	0.356606	0.259979	-0.1137	0.0260582	-0.0949116	-0.621993	0.0551416	-0.580145	-1.56608	-0.964214	-0.427606
Gmr#GENSCAN00000053435	uncharacterized protein LOC115548209 [Gadus morhua]	---NA---	Salinity & time	0.945082	1.03593	1.5039	0.0926478	0.145925	0.498179	0.497568	-0.261832	-0.21661	-1.03914	-0.298658	-0.968644	-1.93244	-1.8746	-0.273814
Gmr#GmA0000019529	uncharacterized protein LOC115548606 [Gadus morhua]	---NA---	Salinity & time	1.29301	0.804904	1.25601	0.104077	0.37258	0.567896	-0.00863031	-0.949348	-0.498761	-0.457332	-0.672652	-1.19409	-1.78701	-1.69332	-0.412511
Gmr#GmA0000004070	uncharacterized protein LOC115550443 [Gadus morhua]	---NA---	Salinity & time	-0.10165	-0.187768	-0.491597	-0.0384362	-0.543991	0.266212	-0.60027	0.511485	1.16133	1.13226	0.664059	1.06643	0.925495	1.59379	1.2119
Gmr#GENSCAN00000051356	uncharacterized protein LOC115560655 [Gadus morhua]	---NA---	Salinity & time	0.330973	0.446148	0.754869	-0.0840643	0.606035	0.190668	0.845287	-0.327687	-1.04054	-0.209141	-1.00432	-0.426533	-1.12234	-0.876566	-0.279768
Gmr#Singlet28520	uncharacterized protein LOC115561049 [Gadus morhua]	---NA---	Salinity & time	-0.0690147	0.610653	0.558092	1.30045	1.57863	1.35255	1.20889	-0.551885	0.22011	-0.687956	-0.423309	-0.0962619	0.347215	-0.488515	0.888167
Gmr#Singlet3848	uncharacterized protein LOC115573802 [Sparus aurata]	---NA---	Salinity & time	0.706276	0.108114	0.689893	0.334243	-0.531069	0.304541	0.551945	-0.16092	-1.04754	-0.273814	-1.04194	-0.8024	-0.724214	-1.32481	-0.452068
Gmr#GENSCAN00000004281	unnamed protein product [Oncorhynchus mykiss]	---NA---	Salinity & time	-2.18808	-1.46624	-2.08202	-1.31673	-1.2345	-0.427606	0.634867	0.582512	0.693388	1.01859	0.601431	1.2605	1.96016	1.62593	-0.159629
Gmr#F20B2PE02JGC44	unnamed protein product, partial [Vitis vinifera]	---NA---	Salinity & time	1.63084	1.62549	1.58814	1.6529	1.60209	1.6056	1.67992	0.0385989	0.00491352	-0.00863031	-0.0496308	0.059946	0.00231016	-0.0426443	-0.0299829
Gmr#GmA0000020566	nck-associated protein 5 isoform X2	nckap5	Salinity & time	-1.25459	-0.835116	-0.485427	-0.74932	-0.175045	0.0381545	-0.187768	0.476137	1.00058	0.370527	0.143692	-0.00432161	-0.0635029	0.422752	0.877526
Gmr#GmA0000001341	nucleolin	ncl	Salinity & time	0.412539	0.433818	0.341172	0.266212	0.719281	0.753653	1.15393	0.311327	0.0764324	-0.67084	-0.280956	-1.0635	-0.69332	-0.744161	-0.470927
Gmr#S55477309	NEDD8-like	nedd8	Salinity & time	-0.0908534	-0.337996	-0.364012	0.208561	-0.324235	0.105784	-0.190299	0.574111	1.46037	1.1421	1.01188	0.352916	0.654036	0.861448	0.870387
Gmr#GmA0000020331	NLR family CARD domain-containing protein 3-like	nlrc3	Salinity & time	1.97824	1.37183	0.649729	1.36699	0.433818	1.09419	1.19859	-1.35276	-1.99349	-1.8496	-2.26963	-1.96088	-1.45996	0.51581	-1.85479
Gmr#GmA0000003826	NLR family CARD domain-containing protein 3-like isoform X5	nlrc3	Salinity & time	1.56277	1.03091	0.718331	1.44654	0.0123153	0.864596	0.8879	-0.593593	-0.351628	-1.34369	-0.177599	-1.12763	-0.522056	-0.280956	0.367732
Gmr#GENSCAN00000072370	NACHT, LRR and PYD domains-containing protein 3-like	nlrp3	Salinity & time	1.04513	0.671164	0.213236	0.814007	0.725947	0.453044	0.740818	-0.500802	-0.676267	-1.03844	-1.00648	-1.40708	-0.835924	-0.0538064	-0.854395
Gmr#GmA0000017356	NACHT, LRR and PYD domains-containing protein 3-like	nlrp3	Salinity & time	1.31509	0.277184	0.74589	0.761702	0.980227	0.956236	0.349603	-0.0384362	0.223306	-0.141433	-0.0827026	-0.41684	-0.0328061	-0.54201	0.612858
Gmr#GmA0000019979	NACHT, LRR and PYD domains-containing protein 3-like	nlrp3	Salinity & time	0.901311	0.566613	0.0952654	0.627271	0.592049	0.319046	0.475334	-0.531069	-0.24732	-0.434028	-0.575312	-1.13881	-0.683472	0.267948	-0.557778
Gmr#GmA0000020104	NACHT, LRR and PYD domains-containing protein 3-like	nlrp3	Salinity & time	0.644984	0.550465	0.284194	0.426238	0.443595	0.103612	0.306859	-0.50284	-0.643394	-0.609755	-1.00863	-0.632268	-0.799087	-0.0356239	-0.359521
Gmr#GmA0000019717	NACHT, LRR and PYD domains-containing protein 3-like, partial	nlrp3	Salinity & time	0.782397	0.555121	-0.00575927	0.484388	0.594879	0.291592	0.429343	-0.462576	-0.377401	-0.516015	-0.769772	-1.15963	-0.857583	0.12422	-0.488515
Gmr#GENSCAN00000060947	neurogenic locus notch homolog protein 2-like	notch2	Salinity & time	-1.24123	-1.33457	-1.31499	-1.28214	-1.3202	-1.37518	-1.36737	-0.0370307	-0.0370307	-0.132248	-0.123004	-0.111031	-0.0827026	-0.117695	0.0383026
Gmr#GENSCAN00000030481	Nuclear receptor subfamily 2 group F member 5, partial	nr2f2	Salinity & time	1.11435	2.90509	2.20756	2.26812	1.07552	1.31905	2.05889	0.20307	-0.176323	0.241612	0.0865074	0.690358	0.133211	0.142099	0.92714
Gmr#GmA0000000620	neurturin	nrtn	Salinity & time	-1.90304	-1.86671	-1.82863	-1.88636	-1.88479	-1.67175	-1.73639	-0.0200577	-0.015783	-0.151859	-0.185232	0.0300299	-0.130931	-0.411426	-0.0758749
Gmr#GmA0000010641	phosphatidylinositol 4,5-bisphosphate 3-kinase catalytic subunit alpha isoform-like	pik3ca	Salinity & time	-0.932817	-0.841571	0.215412	0.290533	-0.808179	0.0694519	-0.447844	1.35402	0.423913	1.11591	0.658583	1.58381	0.784384	-0.238787	0.570464
Gmr#GENSCAN00000068086	phospholipase A and acyltransferase 4-like	plaat4	Salinity & time	-0.475085	-0.448901	-0.648926	-0.492622	-0.397255	-1.15834	0.151683	1.00897	0.772259	-0.246104	0.781901	0.320486	0.175925	0.551733	0.449493
Gmr#GmA0000020003	phospholipase A and acyltransferase 4-like	plaat4	Salinity & time	-0.445727	-0.508936	-0.67717	-0.500802	-0.400538	-1.13488	0.138442	1.01859	0.750979	-0.269033	0.708632	0.287184	0.139871	0.491064	0.411195
Gmr#GmA0000020498	phospholipase A and acyltransferase 4-like	plaat4	Salinity & time	-0.442545	-0.445727	-0.665393	-0.504875	-0.388465	-1.14274	0.134002	1.0221	0.743231	-0.235114	0.782149	0.308287	0.153767	0.545614	0.4935
Gmr#GmA0000010751	tissue-type plasminogen activator-like	plat	Salinity & time	-0.627607	-0.348232	0.150561	-0.329985	-0.374066	-0.134878	-0.633199	-0.0648829	0.541198	0.213571	0.564905	0.356606	0.597714	1.07552	1.00549
Gmr#GmA0000018866	dihydropteridine reductase	qdpr	Salinity & time	-0.850399	-0.718088	0.342269	0.173157	-0.586885	0.0127519	-0.883621	0.0957279	0.760724	0.515604	0.993953	0.596187	0.709576	0.906981	1.05859
Gmr#GmA0000005496	ribosomal protein S6 kinase polypeptide 1	rps6kc1	Salinity & time	-1.28865	-1.30568	-1.23511	-1.19156	-1.17696	-1.28865	-1.28274	0.023563	0.00346663	-0.0468403	0.0310614	0.112007	0.0391918	0.0245899	-0.0285692
Gmr#GmA0000018261	S100-P-like	s100p	Salinity & time	-0.192825	0.3709	0.541618	-0.505891	-0.365133	-0.627607	-0.0690147	0.315989	1.17462	0.668639	0.550465	0.956796	0.392516	1.35402	2.04931
Gmr#GmA0000005357	deoxynucleoside triphosphate triphosphohydrolase SAMHD1 isoform X2	samhd1	Salinity & time	1.49777	1.95624	0.938708	3.26257	0.821126	0.840113	0.971997	-0.303342	-0.540027	-0.464668	0.070815	0.0767367	0.378194	-0.776525	-0.0186342
Gmr#GENSCAN00000057010	deoxynucleoside triphosphate triphosphohydrolase SAMHD1-like	samhd1	Salinity & time	1.32699	1.80188	1.49127	2.44458	0.565332	0.211064	0.484187	-0.280956	-0.0384362	-0.443607	0.301159	-0.00863031	0.181149	-0.462576	0.639355
Gmr#GENSCAN00000078081	deoxynucleoside triphosphate triphosphohydrolase SAMHD1-like	samhd1	Salinity & time	1.99482	0.243831	0.932086	0.466536	0.530739	-0.00863031	0.551099	-0.461529	0.00694161	-0.751892	0.0806981	-0.49057	0.252742	-0.566572	0.310432
Gmr#GmA0000009879	signal peptide, CUB domain, EGF-like 3	scube3	Salinity & time	0.522634	0.370527	-0.0799754	0.228537	0.210062	0.102372	0.391569	-0.512985	-0.115033	-0.666302	-0.867106	-1.10098	-0.889863	-1.17377	-0.182692
Gmr#GmA0000002315	L-serine dehydratase/L-threonine deaminase	sds	Salinity & time	-0.439357	-1.03492	-0.0129262	0.38289	0.0540927	-0.0867838	-0.521051	0.640479	0.711464	0.743956	0.504509	0.650861	0.16715	0.299383	1.29124
Gmr#GENSCAN00000072373	L-serine dehydratase/L-threonine deaminase-like isoform X5	sds	Salinity & time	-1.28451	-1.41143	-0.483364	0.337521	0.195616	-0.00575927	-0.658097	0.478145	0.273692	1.03091	0.689195	1.01946	0.383266	0.807175	0.938708
Gmr#GmA0000008463	semaphorin-6D isoform X1	sema6d	Salinity & time	0.542668	0.251539	-0.0962619	0.401063	0.228368	0.175762	0.378194	-0.627607	-0.107018	-0.813114	-1.09963	-1.32654	-1.20539	-1.40436	-0.0356239
Gmr#GmA0000008463_1	semaphorin-6D isoform X3	sema6d	Salinity & time	0.589225	0.302582	-0.0370307	0.445951	0.272123	0.211064	0.444576	-0.623867	-0.121679	-0.850399	-1.12565	-1.32941	-1.22095	-1.48852	-0.0384362
Gmr#GmA0000008463_2	semaphorin-6D isoform X4	sema6d	Salinity & time	0.587706	0.291945	-0.0676387	0.486408	0.273518	0.200084	0.431676	-0.630405	-0.130931	-0.844787	-1.13488	-1.36569	-1.24001	-1.43776	-0.0243197
Gmr#GmA0000018672	solute carrier family 16 member 9a	slc16a9	Salinity & time	-0.892197	-0.737254	0.250509	0.352363	-0.716332	0.0765846	-0.389567	1.35587	0.376508	1.07582	0.607793	1.55131	0.659267	-0.210389	0.515398
Gmr#GmA0000006709	sine oculis-binding protein homolog B-like isoform X1	sobp	Salinity & time	1.04543	0.946472	1.00087	0.995103	1.01508	1.00781	1.03121	0.0723311	0.0372659	-0.0214797	0.0222438	0.0101344	0.0223904	-0.0565835	0.0275279
Gmr#S51735204	sperm acrosome membrane-associated protein 4-like isoform X1	spaca4	Salinity & time	0.379132	0.70275	0.27439	-0.318461	1.11685	0.691756	0.865648	-0.543991	-0.603122	-1.38736	-0.925999	-0.676267	-0.408168	0.317067	-0.885965
Gmr#GENSCAN00000058242	transcription elongation factor SPT5 isoform X2	spt5	Salinity & time	0.510046	0.230228	-0.171207	0.240248	0.156016	0.130208	0.369781	-0.529071	-0.112367	-0.822934	-0.788268	-1.23266	-0.980391	-1.31673	-0.252173
Gmr#GmA0000000918_3	CMP-N-acetylneuraminate-beta-galactosamide-alpha-2,3-sialyltransferase 1-like isoform X1	st3gal1	Salinity & time	-1.01792	-0.819668	0.21424	0.381761	-0.775683	0.0964989	-0.388465	1.391	0.464544	1.15008	0.698061	1.64386	0.733363	-0.210389	0.665889
Gmr#GmA0000000918_4	CMP-N-acetylneuraminate-beta-galactosamide-alpha-2,3-sialyltransferase 1-like isoform X2	st3gal1	Salinity & time	-0.949348	-0.857583	0.176251	0.28437	-0.80488	0.0554414	-0.496718	1.33935	0.426238	1.12375	0.597496	1.57648	0.712173	-0.225275	0.558517
Gmr#Contig7253	tumor necrosis factor receptor superfamily member 14-like	tnfrsf15	Salinity & time	0.956236	1.14816	1.60077	0.831101	1.25946	2.01859	0.627939	-0.885965	-0.718088	-0.0114956	-1.1177	-0.530071	0.538262	-1.00288	0.682233
Gmr#GENSCAN00000065675	tenascin-N-like isoform X4	tnn	Salinity & time	1.08712	1.73552	0.0328314	-0.24123	1.05649	0.380822	0.0588937	-1.42761	-1.82293	-1.21599	-1.88714	-0.70044	-1.4489	-0.505891	-0.896078
Gmr#GENSCAN00000071540	tenascin-N-like isoform X4	tnn	Salinity & time	1.35919	2.01392	0.337521	0.0431999	1.05919	0.677149	0.305253	-1.59072	-1.6248	-1.22404	-1.74201	-0.588805	-1.28036	-0.285698	-1.0545
Gmr#GmA0000008539	trinucleotide repeat-containing gene 18 protein-like	tnrc18	Salinity & time	0.60165	0.254117	-0.0468403	0.455416	0.340075	0.259288	0.465341	-0.715454	-0.132248	-0.90766	-1.17249	-1.45365	-1.32539	-1.49211	-0.041243
Gmr#GENSCAN00000072143	trafficking protein particle complex subunit 11 isoform X2	trappc11	Salinity & time	-1.55385	-1.7845	-1.37462	-1.66266	-1.56169	-1.48543	-1.59789	-0.0962619	0.19314	-0.0200577	0.432065	0.16004	0.340258	0.303472	0.224823
Gmr#GmA0000006964	E3 ubiquitin-protein ligase TRIM39-like	trim39	Salinity & time	0.447525	1.4856	0.797363	0.113411	1.02122	0.347399	0.445755	0.0646157	-0.393965	-0.580145	-0.496718	-0.767231	-0.676267	-0.882839	-0.154454
Gmr#GENSCAN00000034440	Transient receptor potential cation channel subfamily V member 6	trpv5	Salinity & time	1.07978	1.03653	0.952043	1.081	1.10129	0.995103	1.28384	-0.182692	-0.201634	-0.253384	-0.359521	-0.171207	-0.302173	-0.353888	-0.155749
Gmr#Singlet25805	tetraspanin-10-like isoform X1	tspan10	Salinity & time	0.520149	0.23243	1.03121	1.28666	0.916753	0.819088	1.2109	-0.0786098	-0.214125	-1.22897	-0.577248	-0.597412	-1.14339	-0.269033	-0.24732
Gmr#S41390229	titin-like	ttn	Salinity & time	0.113567	0.2624	-0.0370307	0.0405266	0.274564	0.116692	0.592049	-0.937344	-0.649845	-1.26903	-0.847195	-1.60312	-0.734655	-0.517024	0.0107156
Gmr#S43501462	up-regulator of cell proliferation-like	urgcp	Salinity & time	0.667722	-0.27023	-0.643394	-0.10165	-0.21661	0.71762	-0.0949116	0.897275	1.29124	-0.442545	0.718331	0.580138	1.21056	0.448705	1.20324
Gmr#GmA0000018500	zymogen granule membrane protein 16-like	zg16	Salinity & time	-1.66221	-0.49057	-0.62854	-0.733788	0.0256175	-0.626673	-0.314986	1.07856	1.17984	-0.155749	0.533869	0.0563412	0.0269398	0.0670318	-0.231432
Gmr#ENSGMOT00000006824	zinc finger protein 135-like	znf135	Salinity & time	-0.949348	-1.0229	-1.00216	-0.996389	-0.87342	-1.06488	-0.982583	0.0525957	0.0543923	-0.0271541	0.00101024	-0.0143553	-0.00144197	0.0585932	0.0372659
Gmr#GENSCAN00000071174	fructose-bisphosphate aldolase A-like	aldoa	Salinity & time	0.518288	0.302226	0.444576	0.75755	0.84944	0.555333	-0.0662614	-0.58111	-0.109695	-0.334568	-0.683472	-0.495695	-0.58111	1.62104	0.58489
Gmr#GmA0000003910_1	caspase-8-like	casp8	Salinity & time	0.281211	0.0487106	0.943971	0.0613002	0.15457	0.153767	0.220614	-1.42921	1.48762	-0.618239	-1.11303	-0.97673	-1.1177	-0.957543	0.277709
Gmr#GmA0000015700	myosin heavy chain, fast skeletal muscle-like	myh3	Salinity & time	1.94175	1.26015	0.91648	1.57175	1.29938	0.463151	0.277009	-0.831067	0.050353	-0.180148	-0.851999	-0.317304	-0.974529	2.71407	1.50635
Gmr#GENSCAN00000052649	fast skeletal myosin heavy chain, partial	---NA---	Salinity & time	1.3603	0.802638	0.626602	1.02738	1.07248	0.472729	-0.0243197	-0.669934	-0.0200577	-0.0398403	-0.604071	-0.244887	-0.54498	1.66933	0.698764
Gmr#ENSGMOT00000022077	L-rhamnose-binding lectin CSL2-like	---NA---	Salinity & time	0.41754	-1.11636	0.671623	0.388544	0.506558	-0.451013	-0.535058	0.198096	0.94203	-0.228973	0.416962	0.935117	0.59837	0.392516	0.713355
Gmr#GmA0000020072	L-rhamnose-binding lectin CSL2-like	---NA---	Salinity & time	0.3893	-1.16864	0.711937	0.392326	0.501443	-0.474047	-0.535058	0.291239	0.984217	-0.225275	0.454032	1.03091	0.683854	0.410428	0.752437
Gmr#Singlet24271	---NA---	---NA---	Salinity & time	-1.68885	-0.292782	0.746374	0.717857	0.573896	0.979658	-0.182692	0.471329	1.31905	-0.0662614	-1.14731	-1.48852	0.645661	0.550254	0.83908
Gmr#GmA0000009710	actin-related protein 2-A-like	actr2	Time	-0.458382	-0.279768	0.641154	0.10067	-0.387363	0.0623543	-0.467801	0.080393	0.72738	0.277884	0.725709	0.316528	0.501034	0.716671	1.07522
Gmr#GENSCAN00000000190	adhesion G protein-coupled receptor F5-like	adgrf5	Time	0.439285	-0.210389	-0.212881	0.100051	0.39498	0.0854355	0.508403	-0.314986	-0.190299	-0.844787	-0.574344	-1.21101	-0.78073	-1.13291	-0.395063
Gmr#ENSGMOT00000008258	A-kinase anchor protein 12	akap12	Time	-1.03069	-0.453122	1.49452	0.306323	-0.651683	0.775713	-0.9115	0.142576	1.10191	0.211899	0.733843	0.442222	0.592049	0.96917	1.66383
Gmr#S41390044	ANTAGONIST OF LIKE HETEROCHROMATIN 1-like	alp1	Time	0.488836	0.920844	0.32572	0.244172	0.683159	0.419855	1.25463	-0.269033	-0.395063	0.480559	-0.0342157	-0.624803	0.240588	-0.57628	-0.632268
Gmr#GmA0000008137	ATPase sarcoplasmic/endoplasmic reticulum Ca2+ transporting 2b	atp2a2	Time	0.845287	0.326624	0.541198	0.957076	0.620601	0.187707	-0.950842	-0.324235	-0.0524159	-1.07451	-0.117695	-0.0867838	0.823677	-0.115033	0.332971
Gmr#GENSCAN00000055270	barrier-to-autointegration factor-like isoform X1	banf1	Time	-0.50284	1.20158	0.797363	-0.533065	1.0318	-0.715454	-0.878137	-1.81065	-1.24001	0.0481139	-0.831877	-1.50894	-0.992768	-2.20289	0.245027
Gmr#S55469356	caspase-13-like isoform X3	casp13	Time	1.06794	-0.377401	-0.0482362	2.37407	0.433039	0.503078	0.75755	0.113099	-0.556797	0.121392	-0.183963	0.209395	0.41754	0.0206331	0.100979
Gmr#GENSCAN00000042372	CC chemokine type 2	ccr2	Time	1.23514	1.10967	1.56875	0.62371	1.56192	0.280159	1.391	0.511691	0.378569	0.0161035	0.533242	-0.498761	0.117944	0.421979	-0.104337
Gmr#Singlet29792	CD59 glycoprotein-like	cd59	Time	1.11404	-1.49672	-1.31846	-0.857583	-1.59024	-1.66403	-0.438293	-0.978928	-1.40163	-0.0786098	0.203236	-1.39342	-0.105678	0.806417	-0.496718
Gmr#GmA0000015263	ceramide synthase 3b	cers3	Time	-0.077243	-0.194087	-0.809003	0.0400815	-0.573375	-0.763836	-1.30685	-0.169925	0.382702	0.976816	0.62371	0.924399	0.553214	0.540359	-0.410341
Gmr#GmA0000003274_1	ceramide synthase 4b	cers4	Time	-0.140124	-0.267835	-0.748461	-0.587845	-0.633199	-0.432959	-1.17377	-0.0426443	0.495125	0.834699	0.326805	1.1367	0.27439	0.986216	-0.217851
Gmr#GmA0000013567	coronin, actin binding protein, 1A	coro1a	Time	-1.29337	-0.623867	0.559367	-0.343692	-0.58111	0.0668806	-0.967906	0.512925	1.48358	0.548354	0.86171	0.352916	0.870915	1.00462	1.87356
Gmr#S41437894	cytochrome c oxidase subunit 4 isoform 1, mitochondrial-like	cox4i1	Time	-1.08202	0.503691	1.3317	-0.0172093	1.0505	0.548565	0.958477	0.305432	-0.814755	-0.958286	-0.377401	-0.146655	-0.531069	-0.389567	-0.0328061
Gmr#GmA0000000318	cytochrome P450, family 1, subfamily A	cyp1a1	Time	0.18164	0.202406	0.272646	-0.255803	-0.0129262	0.0920326	-0.157044	0.759991	0.987932	0.786622	1.15972	0.699466	1.40202	1.9737	0.802638
Gmr#GmA0000004703	endonuclease domain-containing 1 protein-like	endod1	Time	-0.986229	-0.658097	0.762192	-0.207893	-0.41684	-0.762987	-0.286881	-2.07108	-1.27262	-1.88986	-1.22219	-1.17057	-1.33285	-1.49313	-1.41522
Gmr#F20B2PE02GM1XJ	peptidyl-prolyl cis-trans isomerase FKBP5-like	fkbp5	Time	0.103457	0.36049	0.734323	1.02679	0.540988	0.98736	0.910502	0.359379	0.533242	-0.853597	-0.815575	-0.0867838	-0.704872	0.917297	0.516223
Gmr#S55480229	FMC1 homolog isoform X2	fmc1	Time	-0.195348	-0.862352	-0.0143553	0.152965	-0.296311	0.141462	-1.16479	0.719756	0.0508013	0.511074	0.651314	0.888702	0.662689	0.950927	0.323191
Gmr#GmA0000002653	far upstream element binding protein 3	fubp3	Time	0.441047	0.15682	0.108736	0.252398	0.34172	0.239396	0.447525	-0.0370307	-0.326537	-0.87578	-0.250962	-1.35727	-0.943359	-0.572405	0.0637107
Gmr#GmA0000002473	DNA-binding protein inhibitor ID-3	id3	Time	-0.499782	-0.396159	0.641604	-0.0786098	-0.290424	0.222296	-0.455229	0.308645	0.938708	0.150241	0.799621	0.276136	0.371646	1.08222	0.752194
Gmr#GmA0000000013	interferon-induced protein 44-like	ifi44l	Time	0.340075	-0.425459	1.07522	0.192645	0.256528	-0.387363	-0.305679	-0.24732	0.768813	0.0949572	-0.134878	-0.212881	-0.353888	0.480357	0.766848
Gmr#GENSCAN00000044060	dispanin subfamily A member 2b-like	ifitm3	Time	0.0402298	-1.35276	-0.0949116	-1.31557	-0.446786	0.979089	-1.85	0.548565	0.172831	0.0764324	0.272646	-0.485427	-0.279768	0.378757	0.607793
Gmr#GmA0000000661	interferon-inducible GTPase 5-like	irgc	Time	1.08528	-1.83026	-1.47457	-0.425459	-1.41684	-0.200379	0.47293	0.438894	-1.08882	0.571322	0.447918	0.885233	-0.176323	-0.14274	0.92221
Gmr#GmA0000003915	killer cell lectin-like receptor subfamily B member 1B allele B isoform X1	klrb1	Time	-0.54201	-1.08746	-0.713696	-1.20289	-1.32251	-1.17696	-1.32135	-0.166073	0.438307	0.11951	0.424688	-0.369606	0.320306	0.277359	-0.299831
Gmr#GmA0000001952	MORC family CW-type zinc finger protein 3-like isoform X7	morc3	Time	0.663602	0.393653	0.100515	1.86881	1.59248	1.53868	1.31366	0.38101	0.0603973	0.203402	0.636885	-0.481299	-0.273814	-0.960512	0.177719
Gmr#GENSCAN00000023164	myb-related transcription factor, partner of profilin-like	mypop	Time	2.56576	0.65449	0.283316	2.24674	-0.146655	0.562559	-0.302173	0.494516	-0.627607	-1.14339	-0.771463	-1.09491	-0.510962	-1.23573	-0.624803
Gmr#GENSCAN00000077221	myb-related transcription factor, partner of profilin-like	mypop	Time	2.49736	0.510457	-0.0949116	1.80642	-0.0524159	0.962126	0.0712696	0.962126	-0.0565835	-0.325386	0.11857	-0.257011	0.292299	-0.550901	0.0963447
Gmr#ENSGMOT00000005165	C-X-C chemokine receptor type 3-2-like isoform X2	---NA---	Time	-0.571434	-0.305679	0.160363	-0.0908534	-0.558757	-0.222805	-0.674461	0.134635	0.529697	0.406025	0.729053	0.435768	0.574541	1.02093	0.505124
Gmr#GENSCAN00000058348	fish-egg lectin-like	---NA---	Time	0.219942	-0.0935602	0.886833	0.780413	0.679227	1.43401	0.371646	-0.0299829	0.46037	-0.266637	-0.195348	-0.744161	-0.0440443	-0.737254	0.0269398
Gmr#GENSCAN00000011452	heat shock 70 kDa protein-like	---NA---	Time	0.0158117	-0.112367	-0.175045	1.57906	-0.249749	0.819343	0.645209	-1.22033	1.11967	-2.00899	-0.116365	0.328254	-1.03844	-1.89259	0.27666
Gmr#S55465376	hypothetical protein	---NA---	Time	-0.482332	-0.173767	-1.97049	-0.770618	-1.20351	-0.948601	-2.67491	2.86145	1.84373	0.0897278	-0.126973	1.31545	2.96917	4.04501	-0.38405
Gmr#GENSCAN00000006675	hypothetical protein cypCar_00047913, partial	---NA---	Time	-0.975263	0.406216	1.18935	-0.041243	1.01683	0.402016	0.832128	0.199255	-0.603122	-0.941106	-0.283329	-0.158337	-0.513996	-0.290424	0.0128975
Gmr#GmA0000001652	immunoglobulin kappa light chain-like	---NA---	Time	0.0363779	-0.352759	-0.301002	-0.57628	0.117005	-1.04614	0.262227	0.774232	0.354206	0.741059	0.928512	0.0673341	0.976816	0.288946	0.402588
Gmr#ENSGMOT00000002029	immunoglobulin light chain, partial	---NA---	Time	-0.0524159	-0.493647	-0.380729	-0.432959	-0.116365	-1.13291	0.24127	0.724993	0.359379	0.628385	0.688032	-0.172488	0.916208	-0.0731347	0.362158
Gmr#GENSCAN00000022645	immunoglobulin light chain, partial	---NA---	Time	0.148481	-0.207893	-0.372952	-0.712816	0.372954	-1.10434	0.421399	0.908876	0.558092	0.7413	0.983361	0.0602469	0.91866	0.249308	0.529697
Gmr#GENSCAN00000024340	immunoglobulin light chain, partial	---NA---	Time	0.00433459	-0.438293	-0.370722	-0.640621	0.145286	-1.28036	0.324816	0.837017	0.411963	0.657445	0.870651	0.0715728	1.04961	0.168771	0.520769
Gmr#GENSCAN00000035470	L-rhamnose-binding lectin SML-like	---NA---	Time	-0.283329	-0.27262	0.334607	0.644533	0.380258	0.343183	0.174947	0.563199	1.06582	-0.538041	-0.267835	0.255667	0.166989	0.0868138	0.897006
Gmr#GmA0000013909	lysozyme g-like	---NA---	Time	-0.246104	-0.479231	-0.803227	-1.13619	-0.414677	-1.68572	-1.08202	0.687567	0.077041	0.00853711	0.194955	0.365686	0.147522	0.787866	-0.605968
Gmr#GENSCAN00000044246	MHC class I antigen, partial	---NA---	Time	-0.593593	0.458584	0.622821	0.55131	0.267601	0.388544	0.968323	0.0762803	-0.974529	-0.798258	0.515604	-1.62246	-0.14274	0.0667295	-0.69332
Gmr#GENSCAN00000011674	---NA---	---NA---	Time	-0.145351	1.31545	0.322108	0.0123153	0.934841	0.408321	1.21391	-0.439357	0.0602469	-0.425459	-0.716332	-0.584	-0.471968	-0.410341	-0.57918
Gmr#GENSCAN00000034966	---NA---	---NA---	Time	0.797614	-0.163499	-0.725087	-0.280956	0.232939	-0.885965	0.059946	-0.41792	-1.13553	-0.0271541	-0.22033	-0.130931	-0.566572	-0.293959	-1.30743
Gmr#GENSCAN00000059525	---NA---	---NA---	Time	-0.777367	-0.227741	-0.359521	-0.187768	-0.90766	0.14003	-0.166073	0.356236	0.897006	0.243318	0.659039	0.294774	0.517048	1.55131	0.36086
Gmr#S41386773	---NA---	---NA---	Time	0.759502	-0.424385	-0.301002	-0.519039	-0.362891	0.742507	-0.0840643	0.587489	1.41966	1.59074	0.779422	1.52201	1.40545	0.886033	1.12658
Gmr#S41391549	---NA---	---NA---	Time	0.108114	1.65063	0.272472	-1.90149	0.357529	-0.738119	1.33315	-0.309176	-0.273814	-0.434028	-1.83552	0.585107	-0.149259	0.228875	-0.894527
Gmr#S41410710	---NA---	---NA---	Time	-0.49057	-0.40163	-1.00144	-0.584	-0.690641	-1.04684	-1.1003	0.00578235	0.24554	0.0509507	0.178208	0.110137	0.323733	0.27631	-0.422233
Gmr#S41424526	---NA---	---NA---	Time	0.463947	0.586623	0.266559	0.72142	-0.189034	1.29124	0.330429	-0.185232	-0.21661	-0.543001	-0.69332	-0.540027	0.37146	-0.711054	0.655853
Gmr#S41644259	---NA---	---NA---	Time	-3.50208	-1.32826	-0.872632	-1.20602	-0.856787	-2.51248	-0.93885	-0.463622	0.503282	-0.499782	-0.503858	0.247423	-0.27262	0.978236	-1.26963
Gmr#S43501169	---NA---	---NA---	Time	0.351811	0.343366	-0.0342157	0.427207	0.0118789	0.693388	0.273343	-0.352759	-0.230203	-0.41684	-0.586885	-0.255803	-0.473008	-1.06212	-0.227741
Gmr#S50149320	---NA---	---NA---	Time	-0.0440443	-0.440421	-0.320773	-0.617298	-0.0285692	0.218095	-0.822118	1.42237	0.0928017	1.1181	0.165046	0.828537	0.962407	0.404878	0.933739
Gmr#S55464033	---NA---	---NA---	Time	-0.159629	-0.699552	-0.676267	0.282088	-0.465713	-0.650765	-1.03844	0.0242965	-0.291604	0.437135	0.442418	0.595751	0.437916	0.21073	-1.03422
Gmr#S55465261	---NA---	---NA---	Time	-0.772308	-0.866315	-0.877352	-0.314986	-0.878921	-0.695103	-1.02574	-0.0114956	-0.560715	0.0540927	0.458386	0.416962	0.140507	-0.102994	-0.467801
Gmr#S55465597	---NA---	---NA---	Time	-1.12895	-0.626673	-0.746743	-0.396159	-0.43082	-1.2394	-0.882056	-0.0758749	-0.232661	-0.0143553	-0.111031	0.463549	0.335517	0.516636	-0.796598
Gmr#GENSCAN00000003354	ubiquitin carboxyl-terminal hydrolase creB-like	---NA---	Time	-1.72028	-0.168642	0.733363	1.3603	-0.840765	-0.361768	-0.105678	0.333153	0.802135	1.85204	-0.180148	-0.421156	1.62772	-0.117695	1.26708
Gmr#GENSCAN00000006660	uncharacterized protein LOC106537035	---NA---	Time	0.976816	-0.0703893	0.169582	1.45759	0.0316512	2.22567	0.236503	-0.261832	1.17234	-0.301002	-0.466758	-0.0384362	0.610213	-0.280956	0.0694519
Gmr#S43508499	uncharacterized protein LOC114839950 [Esox lucius]	---NA---	Time	0.8962	-1.20977	-0.865523	-1.2345	0.84996	-1.17377	-0.659011	0.700169	1.18082	-1.18777	-1.13947	0.270904	0.107182	-1.09626	0.834699
Gmr#S41642393	uncharacterized protein LOC115532442 [Gadus morhua]	---NA---	Time	-1.35502	-0.181421	1.57691	0.195616	-0.0731347	-0.842375	0.0591943	-1.98441	-1.51652	-1.93621	-1.6318	-0.768078	-0.947853	-1.88479	-1.38902
Gmr#S41424080	uncharacterized protein LOC115547178	---NA---	Time	-0.656268	-0.486457	0.671393	-0.964953	0.542038	-0.273814	0.759502	1.29018	0.419469	0.35089	0.328616	0.197765	0.0137711	0.450676	0.791857
Gmr#GmA0000019744	uncharacterized protein LOC115548201 isoform X3 [Gadus morhua]	---NA---	Time	0.794357	-0.0538064	0.706041	0.788365	0.611535	0.553426	0.0363779	0.0415656	0.772505	-0.14274	0.650635	0.0995872	-0.509949	-1.26903	0.793357
Gmr#S55479925	uncharacterized protein LOC115548876 [Gadus morhua]	---NA---	Time	1.81655	-0.701327	1.69947	1.48762	0.30187	1.0517	0.562133	-0.347099	0.211231	0.231244	-0.842375	-1.14861	-0.153157	-0.340277	-1.22959
Gmr#GmA0000008021	uncharacterized protein LOC115554012 [Gadus morhua]	---NA---	Time	-0.920674	-0.31034	0.388355	0.120765	-0.555816	0.326805	-0.561693	-0.0854247	0.693154	0.385714	0.738168	0.628831	0.493093	1.33206	0.579706
Gmr#GENSCAN00000078112	uncharacterized protein LOC115554679 isoform X1 [Gadus morhua]	---NA---	Time	-0.563646	-0.344828	0.0561912	-0.195348	-0.410341	-0.10165	-0.574344	-0.15056	0.821126	-0.151859	1.16845	0.097116	0.413307	0.854388	0.553003
Gmr#S43500205	uncharacterized protein LOC115561060 [Gadus morhua]	---NA---	Time	1.94175	-0.948601	-0.452068	-1.7433	0.234296	0.433428	-1.94972	1.19694	1.16683	-0.0285692	0.429926	0.101134	0.0371179	-0.233888	0.805913
Gmr#S41389599	uncharacterized protein LOC115561132 [Gadus morhua]	---NA---	Time	0.0781067	0.414845	0.109826	-0.265437	-0.462576	-0.440421	-0.280956	1.38647	-0.271426	0.670704	0.124692	0.519735	0.657445	0.84996	0.395739
Gmr#Singlet5454	uncharacterized protein LOC116045588 [Sander lucioperca]	---NA---	Time	-0.296311	-0.141433	-0.847997	-0.249749	-0.757023	-1.09424	-0.356144	0.712646	0.289122	0.565332	-0.045443	0.839338	0.550676	0.40679	0.292122
Gmr#GENSCAN00000007321	uncharacterized protein LOC125882102	---NA---	Time	1.46435	0.0391918	-0.0949116	1.20357	0.0848233	-0.0313952	0.152163	-0.296311	-0.15056	-0.289244	-0.42975	-0.326537	-0.254594	-0.425459	-0.155749
Gmr#GENSCAN00000065533	verrucotoxin subunit beta-like	---NA---	Time	0.132104	-1.85639	-0.917623	-0.414677	0.399921	0.137489	-1.68751	0.482775	-0.155749	1.85569	-0.00575927	-0.393965	0.275961	-0.35727	0.765131
Gmr#GmA0000015301	NEDD1 isoform X2	nedd1	Time	-0.801573	-0.259423	0.416	0.027675	-0.449957	0.204566	-0.513996	-0.140124	0.724039	0.58316	0.706512	0.718331	0.602088	1.0221	0.654036
Gmr#GENSCAN00000068559	NACHT, LRR and PYD domains-containing protein 3-like	nlrp3	Time	0.361602	1.90563	1.11092	1.12312	0.566613	2.27579	0.697125	-0.0342157	-2.18396	0.349419	0.439285	0.596187	-0.519039	-0.116365	-1.7031
Gmr#Contig8119	ORF2-encoded protein	orf2p	Time	1.05469	0.429343	-0.528071	0.21625	-0.00863031	0.543509	-0.0827026	-1.57773	0.078259	-0.27858	-0.138814	-0.273814	0.427595	-0.515006	-0.621993
Gmr#GmA0000010081	phospholipase A and acyltransferase 3-like	plaat3	Time	-0.296311	0.00375589	-0.541019	-0.480265	-0.302173	-1.08542	0.292122	0.992517	0.640479	-0.0827026	0.727857	0.622599	0.332789	0.595097	0.745164
Gmr#GmA0000011493	phospholipase D4-like isoform X2	pld4	Time	0.178535	-0.515006	-1.09356	-0.939603	-0.757877	-1.1884	-0.595504	0.240077	0.49879	0.00216567	0.336246	-0.331132	0.292829	0.126423	0.0117334
Gmr#GmA0000002870	purine nucleoside phosphorylase-like isoform X1	pnp	Time	0.177719	-0.141433	0.392895	0.244002	-0.276199	-0.750178	0.0150826	-0.404903	1.01363	1.07339	0.459378	0.0626556	0.785626	1.74613	1.00694
Gmr#GmA0000008497	ras-related protein Rab-37-like	rab37	Time	-1.19724	-0.459432	0.923578	0.627048	-0.27023	0.90996	-0.660837	0.461959	1.01654	0.801883	0.653809	0.396878	0.618163	0.321027	1.30579
Gmr#GmA0000015514	Syndecan-3 Precursor	sdc3	Time	-1.05658	-0.441483	0.664288	0.431871	-0.298658	0.597278	-0.407081	0.134952	0.908063	0.152324	0.663145	0.753653	0.501851	0.508609	1.4309
Gmr#GENSCAN00000078245	serine hydrolase-like protein 2 isoform X2	serhl2	Time	0.5272	0.156659	-0.112367	1.85048	0.354206	0.284194	0.530322	-0.015783	-0.364012	-0.535058	-0.898402	-0.0662614	-0.648926	-0.356144	-0.591679
Gmr#GmA0000014891	sialic acid-binding Ig-like lectin 14	siglec14	Time	0.200084	-0.196607	0.266732	0.439481	0.251024	0.726902	0.619049	0.689195	0.683159	0.27631	1.33279	0.781653	1.49208	0.1976	2.06431
Gmr#GmA0000016302	CMP-N-acetylneuraminate-beta-galactosamide-alpha-2,3-sialyltransferase 1-like	st3gal1	Time	-0.694212	0.245369	0.326444	0.505124	0.33388	0.579491	-0.35727	0.509225	1.04901	-0.16221	-0.832688	1.38949	-0.737254	0.132894	0.421399
Gmr#GENSCAN00000029272	toll-like receptor 2	tlr2	Time	0.728574	-0.211635	-0.669027	-0.258217	0.158751	-0.877352	0.0372659	-0.435095	-1.09896	-0.0285692	-0.196607	-0.144046	-0.556797	-0.292782	-1.26724
Gmr#GmA0000001903	tumor necrosis factor receptor superfamily member 10B-like isoform X1	tnfrsf10b	Time	0.502873	0.732404	0.411195	0.476538	0.856476	0.435378	1.13955	-0.561693	0.105939	-0.705757	-0.313826	-1.1551	-0.659011	-0.136191	-0.0949116
Gmr#GmA0000001903_4	tumor necrosis factor receptor superfamily member 10B-like isoform X1	tnfrsf10b	Time	0.467134	0.708396	0.387034	0.471729	0.818071	0.449296	1.09789	-0.584963	0.0920326	-0.734655	-0.335712	-1.18206	-0.582074	-0.197865	-0.137504
Gmr#GmA0000001903_1	tumor necrosis factor receptor superfamily member 10B-like isoform X2	tnfrsf10b	Time	0.44438	0.63554	0.366987	0.390434	0.792857	0.452451	1.07279	-0.558757	0.0937251	-0.698663	-0.345964	-1.13422	-0.541019	-0.181421	-0.133564
Gmr#GENSCAN00000063809	tumor necrosis factor receptor superfamily member 14-like isoform X19	tnfrsf14	Time	0.814768	-0.989139	0.696424	0.855693	-0.16221	1.00202	-0.10165	-0.6107	-0.58111	-0.409255	0.196938	-0.733788	-0.594549	0.362714	0.363828
Gmr#GmA0000000022	tryptophan hydroxylase 1b	tph1	Time	0.212233	0.465341	0.88071	0.741059	0.297431	0.650182	0.334243	-0.16221	0.146883	-0.712816	-0.461529	-0.991318	-0.683472	0.00115462	1.49574
Gmr#S44179188	ubiquitin carboxyl-terminal hydrolase 19-like	usp19	Time	0.278584	0.408704	-0.325386	-2.11137	-0.0565835	-0.211635	0.222465	1.46435	0	-0.0593553	1.13543	1.0502	0.910773	1.19959	0.112007
Gmr#GENSCAN00000015271	Vacuolar protein sorting-associated protein 26B	vps26b	Time	-0.463622	-0.100305	0.55703	0.128156	-0.145351	0.461363	-0.292782	0.197269	0.735283	0.21927	0.289651	0.0822246	0.0446872	0.214742	1.03416
Gmr#ENSGMOT00000009821	vesicle transport through interaction with t-SNAREs homolog 1A isoform X4	vti1a	Time	-0.570463	-0.0593553	0.642955	0.197931	-0.16221	0.284546	-0.204141	0.0730897	0.718569	0.116536	0.827769	0.439481	0.111851	0.872499	1.08835
Gmr#GmA0000014291	WD repeat and FYVE domain-containing protein 3 isoform X1	wdfy3	Time	-0.609755	-0.240009	0.622821	0.297431	-0.102994	0.527616	0.00636186	-0.104337	0.727141	0.169096	0.156498	0.0851294	0.141621	0.41062	1.14274
Gmr#Singlet17968	zinc finger BED domain-containing protein 4-like	zbed4	Time	1.34703	0.874878	-0.353888	0.497771	0.163106	0.502056	0.612637	-0.132248	-0.794936	-0.701327	-0.38405	-0.57628	-0.320773	0.0774977	-1.43189
Gmr#GENSCAN00000007691	zinc finger BED domain-containing protein 5-like	zbed5	Time	0.657218	-0.149259	-0.577248	-0.207893	0.209895	-0.75873	0.053344	-0.356144	-1.0827	0.0134798	-0.149259	-0.109695	-0.451013	-0.212881	-1.12499
Gmr#GmA0000014437	ribonuclease ZC3H12D	zc3h12d	Time	0.706512	0.425075	0.0886536	0.336063	0.401444	0.229721	0.470329	-0.263034	-0.0129262	-0.899949	-0.133564	-1.11303	-0.872632	-1.04684	-0.0662614
Gmr#GmA0000020502	comitin-like	---NA---	Time	-0.0962619	0.0371179	0.0638615	-0.524064	-0.168642	0.205896	-0.253384	0.433818	1.05319	0.682233	-0.123004	0.509019	0.261016	0.546667	1.15457
Gmr#GENSCAN00000058347	fish-egg lectin-like	---NA---	Time	0.747584	-0.496718	0.356051	0.440655	0.392326	1.35144	0.0960362	0.140985	0.283492	-0.42975	-0.0440443	-0.92372	-0.0565835	-0.753605	-0.0593553
Gmr#GmA0000014700	ubiquitin-conjugating enzyme E2 11-like	---NA---	Time	1.2382	0.778927	-0.221568	0.366987	0.223306	0.513131	0.291592	0.0411202	0.287008	-0.495695	0.411004	-0.744161	0.279984	-0.284514	-0.151859
